# Supplementary material for: Intrinsic Aqueous Solubility: Mechanistically Transparent Data-Driven Modeling of Drug Substances
Source: Pharmaceutics. 2022 Oct 21;14(10):2248. doi: 10.3390/pharmaceutics14102248 (PMC9611068; doi:10.3390/pharmaceutics14102248)
Supplement: Supplementary file 1 [file pharmaceutics-14-02248-s001.zip]

Archive with 1 entries (1 files):
- pharmaceutics-1933585-SI.xlsx
