# Supplementary material for: Intrinsic Aqueous Solubility: Mechanistically Transparent Data-Driven Modeling of Drug Substances
Source: Pharmaceutics. 2022 Oct 21;14(10):2248. doi: 10.3390/pharmaceutics14102248 (PMC9611068; doi:10.3390/pharmaceutics14102248)
Supplement: Supplementary file 1 [file pharmaceutics-14-02248-s001.zip › pharmaceutics-1933585-SI.xlsx]

## Sheet: TITLE
Intrinsic Aqueous Solubility: Mechanistically Transparent Data-Driven Modeling of Drug Substances
Mare Oja, Sulev Sild , Geven Piir and Uko Maran *
Institute of Chemistry, University of Tartu, Ravila 14A, 50411 Tartu, Estonia
* Correspondence: uko.maran@ut.ee; Tel.: +372-7-375-254; Fax: +372-7-375-264
SUPPLEMENTARY INFORMATION
Table S1.	Data for model M1: type of set (Training, validation, SC2019 test sets), experimental logS0 value (logS0_single) for training and validation, experimental logS0 value from SC2019 (logS0_SC2019), predicted logSo value (M1_prediction), descriptor values in model 1), leverage value, residual, and reference for experimental logS0 value (Exp. data reference).
Table S2.	Data for model M2: type of set (Training, validation, SC2019 test sets), experimental logS0 value (logS0_median) for training and validation, experimental logS0 value from SC2019 (logS0_SC2019), predicted logSo value (M2_prediction), descriptor values in model 2), leverage value, residual, and reference for experimental logS0 value (Exp. data reference).
Table S3.	Data for model M3: type of set (Training, validation, SC2019 test sets), experimental logS0 value (logS0_median) for training and validation, experimental logS0 value from SC2019 (logS0_SC2019), predicted logSo value (M3_prediction), descriptor values in model 3), leverage value, residual, and reference for experimental logS0 value (Exp. data reference).
Table S4.	Data for model M_cons: experimental logS0 value (logS0_SC2019), predicted logS0 values from M1-M3 models, consensus of M1-M3 models (average), residual, and reference for experimental logS0 value (Exp. data reference).
Notes:
In Tables S1-S4,	the extreme values of descriptor values are marked in yellow,
	high leverage values are marked in yellow,
	strong outliers are marked in red.
References:
1	Avdeef, A. Multi-lab Intrinsic Solubility Measurement Reproducibility in CheqSol and Shake-flask Methods. ADMET&DMPK, 2019, 7, 210-219. http://doi.org/10.5599/admet.698
2	Avdeef, A. Prediction of Aqueous Intrinsic Solubility of Druglike Molecules Using Random Forest Regression Trained with Wiki-pS0 Database, ADMET & DMPK 2020, 8, 29-77. http://doi.org/10.5599/admet.766
3	Boobier, S.; Osbourn, A.; Mitchell, J. B. O. Can Human Experts Predict Solubility Better than Computers? J. Cheminform. 2017, 9, 63. https://doi.org/10.1186/s13321-017-0250-y
4	Bergström, C. A. S.; Wassvik, C. M.; Norinder, U.; Luthman, K.; Artursson, P. Global and Local Computational Models for Aqueous Solubility Prediction of Drug-Like Molecules. J. Chem. Inf. Comput. Sci. 2004, 44, 1477–1488. https://doi.org/10.1021/ci049909h
5	Bergström, C. A. S.; Avdeef, A. Perspectives in Solubility Measurement and Interpretation. ADMET&DMPK, 2019, 7, 88-105. https://doi.org/10.5599/admet.686
6	Sköld, C.; Winiwarter, S.; Wernevik, J.; Bergström, F.; Engström, L.; Allen, R.; Box, K.; Comer, J.; Mole, J.; Hallberg, A.; Lennernäs, H.; Lundstedt, T.; Ungell, A.-L.; Karlen, A. Presentation of a Structurally Diverse and Commercially Available Drug Data Set for Correlation and Benchmarking Studies. J. Med. Chem. 2006, 49, 6660–6671. https://doi.org/10.1021/jm0506219
7	Llinàs, A.; Glen, R. C.; Goodman, J. M. Solubility Challenge: Can You Predict Solubilities of 32 Molecules Using a Database of 100 Reliable Measurements? J. Chem. Inf. Model. 2008, 48, 1289–1303. https://doi.org/10.1021/ci800058v
8	Avdeef, A.; Berger, C. M. pH-Metric Solubility. 3. Dissolution Titration Template Method for Solubility Determination. Eur. J. Pharm. Sci. 2001, 14, 281–291. https://doi.org/10.1016/s0928-0987(01)00190-7
9	Wassvik, C. M.; Holmén, A. G.; Bergström, C. A. S.; Zamora, I.; Artursson, P. Contribution of Solid-State Properties to the Aqueous Solubility of Drugs. Eur. J. Pharm. Sci. 2006, 29, 294–305. https://doi.org/10.1016/j.ejps.2006.05.013
10	Hopfinger, A. J.; Esposito, E. X.; Llinàs, A.; Glen, R. C.; Goodman, J. M. Findings of the Challenge To Predict Aqueous Solubility. J. Chem. Inf. Model. 2009, 49, 1–5. https://doi.org/10.1021/ci800436c
11	Baek, K.; Jeon, S. B.; Kim, B. K.; Kang, N. S. Method Validation for Equilibrium Solubility and Determination of Temperature Effect on the Ionization Constant and Intrinsic Solubility of Drugs. J. Pharm. Sci. Emerg. Drugs 2018, 6, 1-6. https://doi.org/10.4172/2380-9477.1000125
12	Avdeef, A.; Berger, C. M.; Brownell, C. pH-metric solubility. 2. Correlation between the acid-base titration and the saturation shake-flask solubility-pH methods. Pharm. Res. 2000, 17, 85–89. https://doi.org/10.1023/a:1007526826979
13	Bergström, C. A. S.; Norinder, U.; Luthman, K.; Artursson, P. Experimental and Computational Screening Models for Prediction of Aqueous Drug Solubility. Pharm. Res. 2002, 19, 182-188. https://doi.org/10.1023/a:1014224900524
14	Bergström, C. A. S.; Luthman, K.; Artursson, P. Accuracy of Calculated PH-Dependent Aqueous Drug Solubility. Eur. J. Pharm. Sci. 2004, 22, 387–398. https://doi.org/10.1016/j.ejps.2004.04.006

## Sheet: Table S1. (M1)
ID	Name	CAS	SMILES	Set	logS0_single	logS0_SC2019	M1_prediction	SM04_EA(bo)	ALOGP2	Leverage	Residual	Exp. data reference
t1	Amoxicillin	26787-78-0	[H][C@]12SC(C)(C)[C@@H](N1C(=O)[C@H]2NC(=O)[C@H](N)C1=CC=C(O)C=C1)C(O)=O	Training	-1.97		-2.85798	6.797	0.044	0.0299877	0.887976	[1]
t2	Nitrofurantoin	67-20-9	[O-][N+](=O)C1=CC=C(O1)C=NN1CC(=O)NC1=O	Training	-3.29		-2.53915	6.6	0.101	0.0259598	-0.750848	[1]
t3	Bifonazole	60628-96-8	C1=CN(C=N1)C(C1=CC=CC=C1)C1=CC=C(C=C1)C1=CC=CC=C1	Training	-6.01		-5.32824	7.078	21.504	0.0426478	-0.681761	[1]
t4	Acetaminophen	103-90-2	CC(=O)NC1=CC=C(O)C=C1	Training	-1.03		-1.58602	6	0.466	0.0549172	0.556021	[1]
t5	Sulfacetamide	144-80-9	CC(=O)NS(=O)(=O)C1=CC=C(N)C=C1	Training	-1.52		-2.78769	6.754	0.049	0.0285595	1.26769	[1]
t6	Cephalothin	153-61-7	CC(=O)OCC1=C(N2[C@H](SC1)[C@H](NC(=O)CC1=CC=CS1)C2=O)C(O)=O	Training	-2.94		-2.8828	6.801	0.239	0.0294393	-0.0571967	[1]
t7	Ketoprofen	22071-15-4	CC(C(O)=O)C1=CC(=CC=C1)C(=O)C1=CC=CC=C1	Training	-3.23		-3.75024	6.709	11.128	0.0132313	0.52024	[1]
t8	Fenoprofen	29679-58-1	CC(C(O)=O)C1=CC(OC2=CC=CC=C2)=CC=C1	Training	-3.7		-3.6442	6.584	12.193	0.0166591	-0.0557984	[1]
t9	Carprofen	53716-49-7	CC(C(O)=O)C1=CC2=C(C=C1)C1=C(N2)C=CC(Cl)=C1	Training	-4.7		-5.06356	7.189	16.723	0.0345279	0.363556	[1]
t10	Nadolol	42200-33-9	CC(C)(C)NCC(O)COC1=CC=CC2=C1C[C@H](O)[C@H](O)C2	Training	-1.63		-2.50291	6.509	1.314	0.0232366	0.872907	[1]
t11	Thymol	89-83-8	CC(C)C1=CC=C(C)C=C1O	Training	-2.19		-2.70744	6.11	10.517	0.046043	0.517435	[1]
t12	Ibuprofen	15687-27-1	CC(C)CC1=CC=C(C=C1)C(C)C(O)=O	Training	-3.97		-3.04077	6.181	12.831	0.0441976	-0.929229	[1]
t13	Fluvastatin	93957-54-1	CC(C)N1C(\C=C\[C@@H](O)C[C@@H](O)CC(O)=O)=C(C2=C1C=CC=C2)C1=CC=C(F)C=C1	Training	-3.87		-5.32558	7.287	17.8	0.0434917	1.45558	[1]
t14	Alprenolol	13655-52-2	CC(C)NCC(O)COC1=C(CC=C)C=CC=C1	Training	-2.66		-2.39028	6.119	6.969	0.0403372	-0.269721	[1]
t15	Propranolol	525-66-6	CC(C)NCC(O)COC1=C2C=CC=CC2=CC=C1	Training	-3.49		-3.27672	6.687	6.454	0.0134552	-0.213279	[1]
t16	Atenolol	29122-68-7	CC(C)NCC(O)COC1=CC=C(CC(N)=O)C=C1	Training	-1.25		-1.90849	6.197	0.448	0.0382455	0.658494	[1]
t17	Diethylstilbestrol	56-53-1	CC\C(=C(\CC)C1=CC=C(O)C=C1)C1=CC=C(O)C=C1	Training	-4.43		-5.31578	6.822	25.873	0.0630078	0.88578	[1]
t18	Mefenamic Acid	61-68-7	CC1=C(C)C(NC2=C(C=CC=C2)C(O)=O)=CC=C1	Training	-6.54		-4.2612	6.762	15.657	0.0202091	-2.2788	[1]
t19	Paliperidone	144598-75-4	CC1=C(CCN2CCC(CC2)C2=NOC3=CC(F)=CC=C23)C(=O)N2CCC[C@@H](O)C2=N1	Training	-4.31		-4.23345	7.24	6.954	0.0398825	-0.0765524	[1]
t20	Meclofenamic Acid	644-62-2	CC1=C(Cl)C(NC2=CC=CC=C2C(O)=O)=C(Cl)C=C1	Training	-6.56		-5.09961	6.852	23.035	0.0467527	-1.46039	[1]
t21	Sulfamethazine	57-68-1	CC1=CC(C)=NC(NS(=O)(=O)C2=CC=C(N)C=C2)=N1	Training	-2.73		-3.51496	7.095	1.825	0.0414322	0.784964	[1]
t22	Meclizine	569-65-3	CC1=CC(CN2CCN(CC2)C(C2=CC=CC=C2)C2=CC=C(Cl)C=C2)=CC=C1	Training	-6.48		-6.79118	6.999	38.529	0.16455	0.311176	[1]
t23	Gliclazide	21187-98-4	CC1=CC=C(C=C1)S(=O)(=O)NC(=O)NN1CC2CCCC2C1	Training	-4.2		-3.55914	6.923	5.322	0.0206535	-0.640863	[1]
t24	Sulfamerazine	127-79-7	CC1=CC=NC(NS(=O)(=O)C2=CC=C(N)C=C2)=N1	Training	-3.12		-3.34895	7.033	1.141	0.0390596	0.228947	[1]
t25	Metronidazole	443-48-1	CC1=NC=C(N1CCO)[N+]([O-])=O	Training	-1.22		-2.15853	6.368	0.113	0.0299973	0.938526	[1]
t26	Sulfamethizole	144-82-1	CC1=NN=C(NS(=O)(=O)C2=CC=C(N)C=C2)S1	Training	-2.78		-3.25446	7.006	0.606	0.0391359	0.474463	[1]
t27	Phenobarbital	50-06-6	CCC1(C(=O)NC(=O)NC1=O)C1=CC=CC=C1	Training	-2.29		-2.52339	6.497	1.744	0.02245	0.233394	[1]
t28	Glimepiride	93479-97-1	CCC1=C(C)CN(C(=O)NCCC2=CC=C(C=C2)S(=O)(=O)NC(=O)N[C@H]2CC[C@H](C)CC2)C1=O	Training	-6.44		-4.93247	7.247	14.302	0.0356505	-1.50753	[1]
t29	Pyrimethamine	58-14-0	CCC1=NC(N)=NC(N)=C1C1=CC=C(Cl)C=C1	Training	-4.11		-3.50573	6.763	7.565	0.0131429	-0.604274	[1]
t30	Acebutolol	37517-30-9	CCCC(=O)NC1=CC(C(C)=O)=C(OCC(O)CNC(C)C)C=C1	Training	-2.68		-2.64227	6.52	2.61	0.0202177	-0.0377333	[1]
t31	Phenylbutazone	50-33-9	CCCCC1C(=O)N(N(C1=O)C1=CC=CC=C1)C1=CC=CC=C1	Training	-4.39		-4.22294	6.74	15.635	0.0203547	-0.167057	[1]
t32	Bupivacaine	38396-39-3	CCCCN1CCCCC1C(=O)NC1=C(C)C=CC=C1C	Training	-3.08		-4.09341	6.441	19.509	0.0464648	1.01341	[1]
t33	Tolbutamide	64-77-7	CCCCNC(=O)NS(=O)(=O)C1=CC=C(C)C=C1	Training	-3.5		-3.35292	6.79	5.457	0.0159186	-0.147079	[1]
t34	Dibucaine	85-79-0	CCCCOC1=CC(C(=O)NCCN(CC)CC)=C2C=CC=CC2=N1	Training	-4.2		-4.42901	6.884	15.305	0.0198934	0.229014	[1]
t35	Pramoxine	140-65-8	CCCCOC1=CC=C(OCCCN2CCOCC2)C=C1	Training	-3.02		-2.60664	6.13	9.088	0.0414869	-0.413358	[1]
t36	Lidocaine	137-58-6	CCN(CC)CC(=O)NC1=C(C)C=CC=C1C	Training	-1.87		-2.81698	6.316	8.065	0.025013	0.946983	[1]
t37	Metoclopramide	364-62-5	CCN(CC)CCNC(=O)C1=CC(Cl)=C(N)C=C1OC	Training	-3.58		-2.65029	6.494	3.153	0.0197567	-0.92971	[1]
t38	Nalidixic Acid	389-08-2	CCN1C=C(C(O)=O)C(=O)C2=C1N=C(C)C=C2	Training	-3.61		-2.73924	6.652	1.325	0.022657	-0.870761	[1]
t39	Enrofloxacin	93106-60-6	CCN1CCN(CC1)C1=CC2=C(C=C1F)C(=O)C(=CN2C1CC1)C(O)=O	Training	-3.18		-3.57693	6.937	5.266	0.0214159	0.396934	[1]
t40	Benzocaine	94-09-7	CCOC(=O)C1=CC=C(N)C=C1	Training	-2.33		-1.81438	6.071	1.658	0.046387	-0.515622	[1]
t41	Chlorzoxazone	95-25-0	ClC1=CC=C2OC(=O)NC2=C1	Training	-2.64		-2.30505	6.235	4.018	0.0307598	-0.334954	[1]
t42	Trazodone	19794-93-5	ClC1=CC=CC(=C1)N1CCN(CCCN2N=C3C=CC=CN3C2=O)CC1	Training	-3.19		-3.31409	6.744	5.851	0.0145492	0.124093	[1]
t43	Oxytetracycline	79-57-2	CN(C)[C@H]1[C@@H]2[C@@H](O)[C@H]3C(=C(O)[C@]2(O)C(=O)C(C(N)=O)=C1O)C(=O)C1=C(C=CC=C1O)[C@@]3(C)O	Training	-3.09		-4.19032	7.356	4.453	0.0591923	1.10032	[1]
t44	Loperamide	53179-11-6	CN(C)C(=O)C(CCN1CCC(O)(CC1)C1=CC=C(Cl)C=C1)(C1=CC=CC=C1)C1=CC=CC=C1	Training	-7.1		-5.53106	7.202	21.491	0.0480342	-1.56894	[1]
t45	Chlorpheniramine	132-22-9	CN(C)CCC(C1=CC=C(Cl)C=C1)C1=NC=CC=C1	Training	-2.6		-3.70295	6.536	13.665	0.0210987	1.10295	[1]
t46	Amitriptyline	50-48-6	CN(C)CCC=C1C2=CC=CC=C2CCC2=C1C=CC=C2	Training	-4.55		-5.00754	6.811	22.772	0.0459611	0.457538	[1]
t47	Chlorpromazine	50-53-3	CN(C)CCCN1C2=C(SC3=C1C=C(Cl)C=C3)C=CC=C2	Training	-5.55		-4.93457	6.784	22.467	0.0449297	-0.615427	[1]
t48	Imipramine	50-49-7	CN(C)CCCN1C2=CC=CC=C2CCC2=CC=CC=C12	Training	-4.15		-4.50561	6.706	19.254	0.0324858	0.355605	[1]
t49	Orphenadrine	83-98-7	CN(C)CCOC(C1=CC=CC=C1)C1=C(C)C=CC=C1	Training	-3.17		-3.861	6.557	14.985	0.0234353	0.691005	[1]
t50	Rosiglitazone	122320-73-4	CN(CCOC1=CC=C(CC2SC(=O)NC2=O)C=C1)C1=NC=CC=C1	Training	-5.22		-3.87193	6.768	11.391	0.0134044	-1.34807	[1]
t51	Sertraline	79617-96-2	CN[C@H]1CC[C@@H](C2=CC(Cl)=C(Cl)C=C2)C2=C1C=CC=C2	Training	-4.83		-5.1714	6.786	24.963	0.0583856	0.3414	[1]
t52	Atropine	51-55-8	CN1[C@H]2CC[C@@H]1C[C@@H](C2)OC(=O)C(CO)C1=CC=CC=C1	Training	-2		-2.38076	6.341	2.963	0.0255754	0.380756	[1]
t53	Piroxicam	36322-90-4	CN1C(C(=O)NC2=NC=CC=C2)=C(O)C2=C(C=CC=C2)S1(=O)=O	Training	-4.73		-3.71924	7.266	1.001	0.0617032	-1.01076	[1]
t54	Tolmetin	26171-23-3	CN1C(CC(O)=O)=CC=C1C(=O)C1=CC=C(C)C=C1	Training	-4.11		-3.86693	6.815	10.511	0.0133523	-0.24307	[1]
t55	Hexobarbital	56-29-1	CN1C(O)=NC(=O)C(C)(C2=CCCCC2)C1=O	Training	-2.67		-2.65469	6.402	4.818	0.0207057	-0.0153092	[1]
t56	Cyproheptadine	129-03-3	CN1CCC(CC1)=C1C2=C(C=CC=C2)C=CC2=C1C=CC=C2	Training	-5		-4.91411	6.967	19.03	0.0309698	-0.0858857	[1]
t57	Olanzapine	132539-06-1	CN1CCN(CC1)C1=NC2=C(NC3=C1C=C(C)S3)C=CC=C2	Training	-4.23		-3.99865	6.905	10.336	0.0153282	-0.231351	[1]
t58	Prochlorperazine	58-38-8	CN1CCN(CCCN2C3=CC=CC=C3SC3=C2C=C(Cl)C=C3)CC1	Training	-4.75		-5.01534	6.856	22.064	0.0420593	0.265341	[1]
t59	Ranitidine	66357-35-5	CNC(NCCSCC1=CC=C(CN(C)C)O1)=C[N+]([O-])=O	Training	-2.5		-2.53012	6.478	2.15	0.0219925	0.0301175	[1]
t60	Glibenclamide	10238-21-8	COC1=C(C=C(Cl)C=C1)C(=O)NCCC1=CC=C(C=C1)S(=O)(=O)NC(=O)NC1CCCCC1	Training	-6.41		-5.29025	7.303	17.141	0.0435822	-1.11975	[1]
t61	Carvedilol	72956-09-3	COC1=C(OCCNCC(O)COC2=CC=CC3=C2C2=C(N3)C=CC=C2)C=CC=C1	Training	-4.46		-5.30816	7.372	16.119	0.0483436	0.848165	[1]
t62	Trimethoprim	738-70-5	COC1=CC(CC2=CN=C(N)N=C2N)=CC(OC)=C1OC	Training	-2.95		-3.20023	6.872	2.383	0.0254137	0.250233	[1]
t63	Verapamil	52-53-9	COC1=CC=C(CCN(C)CCCC(C#N)(C(C)C)C2=CC=C(OC)C(OC)=C2)C=C1OC	Training	-4.07		-6.15798	7.063	30.636	0.0935967	2.08798	[1]
t64	Metoprolol	51384-51-1	COCCC1=CC=C(OCC(O)CNC(C)C)C=C1	Training	-1.22		-1.97944	6.09	3.088	0.043222	0.759438	[1]
t65	Famotidine	76824-35-6	NC(N)=NC1=NC(CSCCC(N)=NS(N)(=O)=O)=CS1	Training	-2.65		-3.09736	6.878	1.178	0.0294546	0.447361	[1]
t66	Guanine	73-40-5	NC1=NC2=C(N=CN2)C(=O)N1	Training	-4.43		-2.08499	6.276	0.945	0.0323871	-2.34501	[1]
t67	Bendroflumethiazide	73-48-3	NS(=O)(=O)C1=C(C=C2NC(CC3=CC=CC=C3)NS(=O)(=O)C2=C1)C(F)(F)F	Training	-4.19		-4.49107	7.522	4.748	0.0807754	0.301068	[1]
t68	Hydroflumethiazide	135-09-1	NS(=O)(=O)C1=C(C=C2NCNS(=O)(=O)C2=C1)C(F)(F)F	Training	-2.97		-3.76329	7.344	0.1	0.0754514	0.793288	[1]
t69	Furosemide	54-31-9	NS(=O)(=O)C1=C(Cl)C=C(NCC2=CC=CO2)C(=C1)C(O)=O	Training	-4.18		-3.71299	7.152	2.939	0.0425014	-0.467014	[1]
t70	Trichlormethiazide	133-67-5	NS(=O)(=O)C1=C(Cl)C=C2NC(NS(=O)(=O)C2=C1)C(Cl)Cl	Training	-3.38		-3.86059	7.303	1.861	0.0623853	0.48059	[1]
t71	Phenytoin	57-41-0	O=C1NC(=O)C(N1)(C1=CC=CC=C1)C1=CC=CC=C1	Training	-3.86		-3.18946	6.749	4.431	0.0168154	-0.67054	[1]
t72	Flufenamic Acid	530-78-9	OC(=O)C1=C(NC2=CC(=CC=C2)C(F)(F)F)C=CC=C1	Training	-5.35		-4.29497	6.796	15.42	0.0195235	-1.05503	[1]
t73	Salicylic Acid	69-72-7	OC(=O)C1=C(O)C=CC=C1	Training	-1.93		-1.74555	6.046	1.362	0.0491149	-0.184454	[1]
t74	4-hydroxybenzoic acid	99-96-7	OC(=O)C1=CC=C(O)C=C1	Training	-1.46		-1.70935	6.024	1.362	0.0512689	0.249346	[1]
t75	2-Naphthoic Acid	93-09-4	OC(=O)C1=CC=C2C=CC=CC2=C1	Training	-3.77		-3.15517	6.668	5.489	0.014447	-0.614833	[1]
t76	Benzoic Acid	65-85-0	OC(=O)C1=CC=CC=C1	Training	-1.61		-1.46018	5.833	2.058	0.0730285	-0.149819	[1]
t77	2-Phthalic Acid	88-99-3	OC(=O)C1=CC=CC=C1C(O)=O	Training	-1.55		-2.02348	6.231	1.079	0.0348045	0.473479	[1]
t78	Niflumic Acid	4394-00-7	OC(=O)C1=CC=CN=C1NC1=CC=CC(=C1)C(F)(F)F	Training	-4.11		-3.88058	6.796	10.991	0.0133345	-0.229423	[1]
t79	4-Iodophenol	540-38-5	OC1=CC=C(I)C=C1	Training	-1.72		-1.62732	5.791	4.583	0.0790102	-0.092679	[1]
t80	1-Naphthol	90-15-3	OC1=CC=CC2=CC=CC=C12	Training	-1.98		-3.05329	6.571	6.106	0.0146089	1.07329	[1]
t81	Dipyridamole	58-32-2	OCCN(CCO)C1=NC(N2CCCCC2)=C2N=C(N=C(N3CCCCC3)C2=N1)N(CCO)CCO	Training	-5.16		-3.99381	7.139	6.169	0.0325813	-1.16619	[1]
v1	Acetazolamide		CC(NC1=NN=C(S1)[S](N)(=O)=O)=O	Validation	-2.44		-2.84345	6.708	1.454	0.0230298	0.403455	[1]
v5	Aripiprazole		O=C1Nc2c(ccc(OCCCCN3CCN(c4c(Cl)c(Cl)ccc4)CC3)c2)CC1	Validation	-6.43		-5.51087	6.991	24.986	0.0569005	-0.919127	[1]
v10	Benzthiazide		C1=C(Cl)C(=CC2=C1NC(=N[S]2(=O)=O)CSCC3=CC=CC=C3)[S](N)(=O)=O	Validation	-4.86		-4.6058	7.507	6.238	0.0737129	-0.254204	[1]
v20	Chlorpropamide		O=S(=O)(NC(=O)NCCC)c1ccc(Cl)cc1	Validation	-3.21		-3.22871	6.784	4.235	0.0179189	0.0187124	[1]
v23	Cimetidine		C1=NC(=C([NH]1)C)CSCCNC(NC#N)=NC	Validation	-1.69		-1.93594	6.218	0.372	0.0370162	0.245938	[1]
v24	Ciprofloxacin		C2=C(N1CCNCC1)C(=CC4=C2N(C3CC3)C=C(C(O)=O)C4=O)F	Validation	-3.6		-3.21428	6.903	1.988	0.0280545	-0.385715	[1]
v32	Diazoxide		C1=C2C(=CC(=C1)Cl)[S](N=C(N2)C)(=O)=O	Validation	-3.36		-3.22084	6.91	1.935	0.0285757	-0.139156	[1]
v33	Diclofenac		C1=C(C(=CC=C1)CC(=O)O)NC2=C(C=CC=C2Cl)Cl	Validation	-5.4		-4.54709	6.751	18.906	0.0302131	-0.852909	[1]
v35	Difloxacin		C2=C(N1CCN(C)CC1)C(=CC4=C2N(C3=CC=C(F)C=C3)C=C(C(O)=O)C4=O)F	Validation	-3.6		-4.46424	7.173	10.599	0.0294841	0.864242	[1]
v36	Diltiazem		[C@@H]1([C@H](C(N(CCN(C)C)C2=C(S1)C=CC=C2)=O)OC(C)=O)C3=CC=C(OC)C=C3	Validation	-3.05		-4.04096	6.936	10.243	0.016354	0.990957	[1]
v46	Flumequine		O=C1C(C(O)=O)=CN2C(C)CCc3c2c1cc(F)c3	Validation	-3.8		-3.34691	6.81	5.041	0.0170858	-0.453093	[1]
v47	Flurbiprofen		O=C(O)C(C)c1cc(F)c(cc1)c1ccccc1	Validation	-4.05		-3.94948	6.703	13.363	0.0160777	-0.100518	[1]
v50	Glipizide		C1=CC(=CC=C1[S](NC(NC2CCCCC2)=O)(=O)=O)CCNC(C3=NC=C(N=C3)C)=O	Validation	-5.51		-3.91638	7.237	3.618	0.0485009	-1.59362	[1]
v52	Haloperidol		O=C(c1ccc(F)cc1)CCCN1CCC(CC1)(O)c1ccc([Cl])cc1	Validation	-5.52		-4.39633	6.875	15.114	0.0193927	-1.12367	[1]
v58	Maprotiline		CNCCCC12c3c(cccc3)C(CC1)c3c2cccc3	Validation	-4.75		-4.54287	6.86	16.944	0.0234422	-0.207126	[1]
v61	Naproxen		C1=C2C(=CC=C1C(C(O)=O)C)C=C(OC)C=C2	Validation	-4.41		-3.61301	6.805	7.973	0.0135404	-0.79699	[1]
v66	Norfloxacin		C1=C3C(=CC(=C1N2CCNCC2)F)C(C(=CN3CC)C(O)=O)=O	Validation	-2.75		-3.08357	6.845	1.611	0.026588	0.333574	[1]
v67	Nortriptyline		C1=CC=CC2=C1C(C3=C(CC2)C=CC=C3)=CCCNC	Validation	-3.93		-4.51806	6.788	17.945	0.0264414	0.588058	[1]
v69	Ofloxacin		CC1COc2c3n1cc(c(=O)c3cc(c2N4CCN(CC4)C)F)C(=O)O	Validation	-1.27		-3.45143	7.008	2.676	0.0320348	2.18143	[1]
v72	Papaverine		C1=C(OC)C(=CC2=CC=NC(=C12)CC3=CC=C(C(=C3)OC)OC)OC	Validation	-4.21		-4.68706	7.213	12.277	0.0321861	0.477062	[1]
v75	Phenazopyridine		C1=C(C(=NC(=C1)N)N)N=NC2=CC=CC=C2	Validation	-4.19		-3.19521	6.61	6.937	0.0135033	-0.994789	[1]
v76	Pindolol		C1=C[NH]C2=C1C(=CC=C2)OCC(CNC(C)C)O	Validation	-3.64		-2.95727	6.649	3.708	0.0171486	-0.682734	[1]
v80	Probenecid		C1=CC(=CC=C1[S](N(CCC)CCC)(=O)=O)C(O)=O	Validation	-4.86		-3.69543	6.856	7.957	0.0147329	-1.16457	[1]
v82	Promethazine		C1=CC=CC2=C1N(C3=C(S2)C=CC=C3)CC(C)N(C)C	Validation	-4.26		-4.54067	6.726	19.277	0.032099	0.280666	[1]
v89	Sulfasalazine		C2=C([S](=O)(=O)NC1=CC=CC=N1)C=CC(=C2)N\N=C3/C=C(C(=O)C=C3)C(O)=O	Validation	-6.21		-5.2566	7.399	15.093	0.0501439	-0.953405	[1]
v90	Sulfathiazole		C2=CN=C(N[S](=O)(=O)C1=CC=C(C=C1)N)S2	Validation	-2.69		-3.1872	6.938	1.083	0.032963	0.497201	[1]
v94	Tetracaine		CCCCNc1ccc(cc1)C(=O)OCCN(C)C	Validation	-3.05		-2.70688	6.209	8.77	0.0337306	-0.34312	[1]
v95	Tetracycline		[C@@H]23C[C@@H]1[C@](O)(C4=C(C(=C1C(=O)[C@]2(O)C(=O)\C(C(=O)[C@H]3N(C)C)=C(/O)N)O)C(=CC=C4)O)C	Validation	-3		-3.85449	7.335	1.233	0.0690058	0.854487	[1]
v99	Warfarin		C3=C(C(C1=C(OC2=C(C1=O)C=CC=C2)O)CC(=O)C)C=CC=C3	Validation	-4.8		-3.76377	6.947	7.087	0.0189322	-1.03623	[1]
v101	Amantadine		C12(N)CC3CC(C1)CC(C2)C3	Validation	-1.9		-1.02269	5.557	2.236	0.116711	-0.877314	[1]
v102	Amiodarone		C1=CC=CC2=C1C(=C(O2)CCCC)C(=O)C3=CC(=C(OCCN(CC)CC)C(=C3)I)I	Validation	-9.68		-8.57625	7.295	52.402	0.338112	-1.10375	[1]
v103	Amodiaquine		C1=CC(=CC2=NC=CC(=C12)NC3=CC=C(C(=C3)CN(CC)CC)O)Cl	Validation	-5.87		-5.53863	7.154	22.416	0.0491777	-0.331375	[1]
v104	Bisoprolol		CC(C)NCC(COc1ccc(cc1)COCCOC(C)C)O	Validation	-1.46		-2.21158	6.172	4.127	0.0354423	0.75158	[1]
v107	Chlorprothixene		C1=C(Cl)C=CC3=C1\C(C2=C(C=CC=C2)S3)=C/CCN(C)C	Validation	-6.31		-5.4486	6.881	26.255	0.0643573	-0.861395	[1]
v112	Diflunisal		C2=C(C1=CC=C(C(=C1)C(O)=O)O)C(=CC(=C2)F)F	Validation	-4.92		-3.82664	6.843	9.588	0.0137413	-1.09336	[1]
v113	Diphenhydramine		CN(C)CCOC(c1ccccc1)c2ccccc2	Validation	-2.95		-3.33026	6.435	11.458	0.0216815	0.380257	[1]
v119	Miconazole		C1=C(C=CC(=C1Cl)COC(C[N]2C=NC=C2)C3=C(C=C(C=C3)Cl)Cl)Cl	Validation	-5.38		-6.22097	7.031	31.872	0.102898	0.840975	[1]
v122	Pioglitazone		CCc1ccc(nc1)CCOc2ccc(cc2)CC3C(=O)NC(=O)S3	Validation	-6.16		-4.40278	6.822	16.115	0.0211648	-1.75722	[1]
v123	Procaine		C1=C(C(OCCN(CC)CC)=O)C=CC(=C1)N	Validation	-1.72		-2.14165	6.185	3.151	0.0351421	0.421652	[1]
v124	Quinine		[C@@H]2(N1C[C@H](C=C)[C@H](CC1)C2)[C@@H](C3=CC=NC4=C3C=C(C=C4)OC)O	Validation	-2.8		-3.80985	6.953	7.474	0.0187321	1.00985	[1]
v131	Terfenadine		C1=CC=CC=C1C(C3CCN(CCCC(C2=CC=C(C(C)(C)C)C=C2)O)CC3)(C4=CC=CC=C4)O	Validation	-8.4		-7.40887	7.164	42.229	0.203351	-0.991135	[1]
v132	Thiabendazole		C3=CC1=C([NH]C(=N1)C2=CSC=N2)C=C3	Validation	-3.48		-3.35071	6.835	4.642	0.0185525	-0.129288	[1]
v1	Acetazolamide		CC(NC1=NN=C(S1)[S](N)(=O)=O)=O	Tight test set		-2.38	-2.84345	6.708	1.454	0.0230298	0.463455	[2]
v2	Acetylsalicylic Acid		C(C)(=O)OC1=CC=CC=C1C(=O)O	Tight test set		-1.67	-2.02481	6.211	1.445	0.0354787	0.354814	[2]
v3	Alclofenac		C=CCOc1ccc(cc1Cl)CC(=O)O	Tight test set		-4.4	-2.65976	6.254	7.475	0.0290366	-1.74024	[2]
v4	Ambroxol		O[C@@H]2CC[C@@H](NCc1cc(Br)cc(Br)c1N)CC2	Tight test set		-3.87	-2.90107	6.399	7.504	0.0199866	-0.968932	[2]
v5	Aripiprazole		O=C1Nc2c(ccc(OCCCCN3CCN(c4c(Cl)c(Cl)ccc4)CC3)c2)CC1	Tight test set		-6.64	-5.51087	6.991	24.986	0.0569005	-1.12913	[2]
v6	Atovaquone		O=C1c2ccccc2C(=O)C(O)=C1C1CCC(CC1)c1ccc([Cl])cc1	Tight test set		-6.07	-5.96206	7.092	28.032	0.076211	-0.107938	[2]
v7	Atrazine		CCNc1nc(nc(n1)Cl)NC(C)C	Tight test set		-3.69	-2.35795	6.13	6.43	0.0389915	-1.33205	[2]
v8	Baclofen		C1=CC(=CC=C1C(CC(O)=O)CN)Cl	Tight test set		-1.78	-1.90851	6.112	1.943	0.0423784	0.128508	[2]
v9	Barbital,Buta-		CCC(C)C1(C(=O)NC(=O)NC1=O)CC	Tight test set		-2.22	-1.8254	6.052	2.11	0.0476765	-0.394595	[2]
v10	Benzthiazide		C1=C(Cl)C(=CC2=C1NC(=N[S]2(=O)=O)CSCC3=CC=CC=C3)[S](N)(=O)=O	Tight test set		-4.84	-4.6058	7.507	6.238	0.0737129	-0.234204	[2]
v11	Bromazepam		O=C1Nc2c(C(c3ncccc3)=NC1)cc(Br)cc2	Tight test set		-3.39	-3.50727	6.827	6.456	0.0154347	0.117274	[2]
v12	Candesartan cilexetil		CCOC1=NC2=CC=CC(=C2N1CC3=CC=C(C=C3)C4=CC=CC=C4C5=NNN=N5)C(=O)OC(C)OC(=O)OC6CCCCC6	Tight test set		-6.79	-9.219	7.666	52.747	0.353375	2.429	[2]
v13	Carbamazepine		C1=CC=CC3=C1N(C2=C(C=CC=C2)C=C3)C(N)=O	Tight test set		-3.22	-3.51888	6.793	7.178	0.0139082	0.298881	[2]
v14	Carbazole		C1=CC=CC2=C1[NH]C3=CC=CC=C23	Tight test set		-5.19	-4.17185	6.97	11.044	0.0176771	-1.01815	[2]
v15	Carbendazim		C1=CC=CC2=C1[NH]C(=N2)NC(OC)=O	Tight test set		-4.56	-2.84061	6.634	2.725	0.0191009	-1.71939	[2]
v16	Cefmenoxime		Cn1c(nnn1)SCC2=C(N3[C@@H]([C@@H](C3=O)NC(=O)/C(=N\OC)/c4csc(n4)N)SC2)C(=O)O	Tight test set		-3.27	-3.55722	7.224	0.008	0.0614463	0.287224	[2]
v17	Cefprozil		C/C=C/C1=C(N2[C@@H]([C@@H](C2=O)NC(=O)[C@@H](c3ccc(cc3)O)N)SC1)C(=O)O	Tight test set		-1.68	-3.09628	6.923	0.375	0.0346853	1.41628	[2]
v18	Celecoxib		C2=C([N](C1=CC=C([S](N)(=O)=O)C=C1)N=C2C(F)(F)F)C3=CC=C(C=C3)C	Tight test set		-5.89	-5.81726	7.42	20.716	0.0617752	-0.0727387	[2]
v19	Cephradine		[C@H]13N(C(=O)[C@H]1NC([C@@H](C2=CCC=CC2)N)=O)C(=C(C)CS3)C(O)=O	Tight test set		-1.18	-2.67227	6.678	0.152	0.0265072	1.49227	[2]
v20	Chlorpropamide		O=S(=O)(NC(=O)NCCC)c1ccc(Cl)cc1	Tight test set		-3.17	-3.22871	6.784	4.235	0.0179189	0.0587124	[2]
v21	Deoxycholic Acid		C[C@H](CCC(=O)O)[C@H]1CC[C@@H]2[C@@]1([C@H](C[C@H]3[C@H]2CC[C@H]4[C@@]3(CC[C@H](C4)O)C)O)C	Tight test set		-4.62	-3.91984	6.509	16.458	0.0300792	-0.700158	[2]
v22	Cilostazol		C3=C(OCCCCC1=NN=N[N]1C2CCCCC2)C=CC4=C3CCC(N4)=O	Tight test set		-4.93	-4.15946	6.862	12.811	0.015718	-0.770535	[2]
v23	Cimetidine		C1=NC(=C([NH]1)C)CSCCNC(NC#N)=NC	Tight test set		-1.52	-1.93594	6.218	0.372	0.0370162	0.415938	[2]
v24	Ciprofloxacin		C2=C(N1CCNCC1)C(=CC4=C2N(C3CC3)C=C(C(O)=O)C4=O)F	Tight test set		-3.57	-3.21428	6.903	1.988	0.0280545	-0.355715	[2]
v25	Cisapride		O=C(c1c(OC)cc(N)c([Cl])c1)NC1C(OC)CN(CC1)CCCOc1ccc(F)cc1	Tight test set		-6.78	-3.91898	7.003	7.761	0.0208697	-2.86102	[2]
v26	Corticosterone		[C@@H]23[C@H]([C@H]1[C@]([C@@H](C(CO)=O)CC1)(C)C[C@@H]2O)CCC4=CC(=O)CC[C@]34C	Tight test set		-3.29	-2.96864	6.65	3.812	0.0169603	-0.321358	[2]
v27	Cortisone Acetate		[C@]34([C@H]([C@H]2[C@@H]([C@@]1(C(=CC(=O)CC1)CC2)C)C(C3)=O)CC[C@@]4(C(COC(C)=O)=O)O)C	Tight test set		-4.22	-3.1888	6.887	1.997	0.0272476	-1.0312	[2]
v28	Cyclosporine A		CCC1C(=O)N(CC(=O)N(C(C(=O)NC(C(=O)N(C(C(=O)NC(C(=O)NC(C(=O)N(C(C(=O)N(C(C(=O)N(C(C(=O)N(C(C(=O)N1)C(C(C)CC=CC)O)C)C(C)C)C)CC(C)C)C)CC(C)C)C)C)C)CC(C)C)C)C(C)C)CC(C)C)C)C	Tight test set		-5.03	-6.96306	7.502	31.52	0.119653	1.93306	[2]
v29	Daidzein		c1cc(ccc1c2coc3cc(ccc3c2=O)O)O	Tight test set		-5.23	-3.55189	6.912	5.438	0.019949	-1.67811	[2]
v30	Desipramine		CNCCCN1c2ccccc2CCc3c1cccc3	Tight test set		-3.83	-4.05129	6.681	14.838	0.0193502	0.221289	[2]
v31	Dexamethasone		C[C@@H]1C[C@H]2[C@@H]3CCC4=CC(=O)C=C[C@@]4([C@]3([C@H](C[C@@]2([C@]1(C(=O)CO)O)C)O)F)C	Tight test set		-3.56	-3.35457	6.948	2.696	0.0282955	-0.205426	[2]
v32	Diazoxide		C1=C2C(=CC(=C1)Cl)[S](N=C(N2)C)(=O)=O	Tight test set		-3.43	-3.22084	6.91	1.935	0.0285757	-0.209156	[2]
v33	Diclofenac		C1=C(C(=CC=C1)CC(=O)O)NC2=C(C=CC=C2Cl)Cl	Tight test set		-5.34	-4.54709	6.751	18.906	0.0302131	-0.792909	[2]
v34	Diflorasone Diacetate		C[C@H]1C[C@H]2[C@@H]3C[C@@H](C4=CC(=O)C=C[C@@]4([C@]3([C@H](C[C@@]2([C@]1(C(=O)COC(=O)C)OC(=O)C)C)O)F)C)F	Tight test set		-4.82	-3.82768	7.104	5.009	0.0324559	-0.992319	[2]
v35	Difloxacin		C2=C(N1CCN(C)CC1)C(=CC4=C2N(C3=CC=C(F)C=C3)C=C(C(O)=O)C4=O)F	Tight test set		-3.83	-4.46424	7.173	10.599	0.0294841	0.634242	[2]
v36	Diltiazem		[C@@H]1([C@H](C(N(CCN(C)C)C2=C(S1)C=CC=C2)=O)OC(C)=O)C3=CC=C(OC)C=C3	Tight test set		-3.02	-4.04096	6.936	10.243	0.016354	1.02096	[2]
v37	Diphenylamine		c1ccc(cc1)Nc2ccccc2	Tight test set		-3.53	-3.07706	6.283	11.425	0.031719	-0.452942	[2]
v38	DOPA,L-		OC1=C(C=CC(=C1)C[C@H](N)C(=O)O)O	Tight test set		-1.76	-1.98351	6.258	0.177	0.0350245	0.223512	[2]
v39	Enalapril		[C@@H]2(N(C([C@@H](N[C@@H](CCC1=CC=CC=C1)C(OCC)=O)C)=O)CCC2)C(O)=O	Tight test set		-1.36	-2.98021	6.53	6.046	0.0154921	1.62021	[2]
v40	Estradiol,17α-		C[C@]12CC[C@@H]3c4ccc(cc4CC[C@H]3[C@@H]1CC[C@H]2O)O	Tight test set		-5	-3.91946	6.618	14.537	0.02018	-1.08054	[2]
v41	Estrone		[C@H]34[C@H]2[C@@H](C1=C(C=C(O)C=C1)CC2)CC[C@@]3(C(=O)CC4)C	Tight test set		-5.38	-3.99341	6.68	14.237	0.0180578	-1.38659	[2]
v42	Ethoxzolamide		C1=C(OCC)C=CC2=C1SC(=N2)[S](N)(=O)=O	Tight test set		-3.76	-3.59189	7.097	2.612	0.038849	-0.16811	[2]
v43	Etoposide		[C@H]1(C5=C([C@H](C2[C@@H]1C(OC2)=O)O[C@@H]3O[C@H]4[C@H]([C@@H]([C@H]3O)O)O[C@@H](OC4)C)C=C6C(=C5)OCO6)C7=CC(=C(C(=C7)OC)O)OC	Tight test set		-3.6	-3.87418	7.37	0.828	0.0753966	0.274185	[2]
v44	Eucalyptol		CC1(C2CCC(O1)(CC2)C)C	Tight test set		-1.66	-1.44748	5.68	4.613	0.0964911	-0.212519	[2]
v45	Fenbufen		O=C(O)CCC(=O)c1ccc(cc1)c1ccccc1	Tight test set		-5.18	-3.42967	6.666	8.458	0.0125087	-1.75033	[2]
v46	Flumequine		O=C1C(C(O)=O)=CN2C(C)CCc3c2c1cc(F)c3	Tight test set		-3.9	-3.34691	6.81	5.041	0.0170858	-0.553093	[2]
v47	Flurbiprofen		O=C(O)C(C)c1cc(F)c(cc1)c1ccccc1	Tight test set		-4.34	-3.94948	6.703	13.363	0.0160777	-0.390518	[2]
v48	Folic Acid		[C@H](NC(C3=CC=C(NCC1=NC2=C(N=C1)NC(=NC2=O)N)C=C3)=O)(CCC(O)=O)C(O)=O	Tight test set		-5.96	-3.45129	7.147	0.23	0.0524966	-2.50871	[2]
v49	Ganciclovir		C1=NC2=C([N]1COC(CO)CO)NC(=NC2=O)N	Tight test set		-1.78	-2.75922	6.52	3.86	0.0180708	0.979222	[2]
v50	Glipizide		C1=CC(=CC=C1[S](NC(NC2CCCCC2)=O)(=O)=O)CCNC(C3=NC=C(N=C3)C)=O	Tight test set		-5.61	-3.91638	7.237	3.618	0.0485009	-1.69362	[2]
v51	Griseofulvin		C[C@@H]1CC(=O)C=C([C@]12C(=O)c3c(cc(c(c3O2)Cl)OC)OC)OC	Tight test set		-4.52	-3.65919	7.019	4.703	0.0272042	-0.860814	[2]
v52	Haloperidol		O=C(c1ccc(F)cc1)CCCN1CCC(CC1)(O)c1ccc([Cl])cc1	Tight test set		-5.71	-4.39633	6.875	15.114	0.0193927	-1.31367	[2]
v53	Ibrutinib		C=CC(=O)N1CCC[C@H](C1)n2c3c(c(n2)c4ccc(cc4)Oc5ccccc5)c(ncn3)N	Tight test set		-4.85	-5.30384	7.445	14.789	0.0549561	0.453844	[2]
v54	Indinavir		O[C@@H]1(Cc2ccccc2[C@@H]1(NC(=O)[C@H](Cc1ccccc1)(C[C@@H](CN1[C@@H](CN(CC1)Cc1cnccc1)(C(=O)NC(C)(C)C))(O))))	Tight test set		-4.53	-4.60017	7.28	10.17	0.0389416	0.0701685	[2]
v55	Indomethacin		C1=CC(=CC2=C1[N](C(=C2CC(O)=O)C)C(C3=CC=C(Cl)C=C3)=O)OC	Tight test set		-5.48	-5.32872	7.293	17.728	0.0438244	-0.151283	[2]
v56	Indoprofen		C1=CC(=CC=C1N2C(C3=C(C2)C=CC=C3)=O)C(C(O)=O)C	Tight test set		-4.65	-3.6258	6.859	7.16	0.0155305	-1.0242	[2]
v57	Ketoconazole		[C@]4(C1=CC=C(C=C1Cl)Cl)(O[C@@H](COC3=CC=C(N2CCN(C(C)=O)CC2)C=C3)CO4)C[N]5C=CN=C5	Tight test set		-5.47	-4.78925	7.232	13.035	0.0338154	-0.680753	[2]
v58	Maprotiline		CNCCCC12c3c(cccc3)C(CC1)c3c2cccc3	Tight test set		-4.62	-4.54287	6.86	16.944	0.0234422	-0.0771257	[2]
v59	Metolazone		CC2Nc1cc(Cl)c(cc1C(=O)N2c3ccccc3C)S(N)(=O)=O	Tight test set		-3.88	-4.30611	7.299	6.693	0.0464381	0.42611	[2]
v60	Nabumetone		C(=O)(CCc1cc2c(cc(OC)cc2)cc1)C	Tight test set		-4.4	-3.53972	6.767	7.858	0.0130138	-0.860278	[2]
v61	Naproxen		C1=C2C(=CC=C1C(C(O)=O)C)C=C(OC)C=C2	Tight test set		-4.23	-3.61301	6.805	7.973	0.0135404	-0.61699	[2]
v62	Nelfinavir		Cc1c(cccc1O)C(=O)N[C@H]([C@@H](CN1[C@@H](C[C@]2([C@@](C1)(CCCC2)([H]))([H]))(C(=O)NC(C)(C)C))(O))(CSc1ccccc1)	Tight test set		-6.21	-6.08136	7.121	28.797	0.0817386	-0.128643	[2]
v63	Nevirapine		C4=NC1=C(NC(C3=C(N1C2CC2)N=CC=C3)=O)C(=C4)C	Tight test set		-3.41	-3.52217	6.904	5.261	0.0199342	0.112166	[2]
v64	Nifedipine		C1=CC=CC(=C1C2C(=C(NC(=C2C(OC)=O)C)C)C(OC)=O)[N+]([O-])=O	Tight test set		-4.71	-3.56702	7.053	3.12	0.0338115	-1.14298	[2]
v65	Nimesulide		C1=C([N+](=O)[O-])C=CC(=C1OC2=CC=CC=C2)N[S](C)(=O)=O	Tight test set		-4.74	-4.11396	7.158	7.119	0.0322786	-0.626043	[2]
v66	Norfloxacin		C1=C3C(=CC(=C1N2CCNCC2)F)C(C(=CN3CC)C(O)=O)=O	Tight test set		-2.88	-3.08357	6.845	1.611	0.026588	0.203574	[2]
v67	Nortriptyline		C1=CC=CC2=C1C(C3=C(CC2)C=CC=C3)=CCCNC	Tight test set		-3.93	-4.51806	6.788	17.945	0.0264414	0.588058	[2]
v68	Noscapine		[C@@H]3(C1=C(C=C2C(=C1OC)OCO2)CCN3C)[C@@H]5C4=C(C(=C(OC)C=C4)OC)C(O5)=O	Tight test set		-4.48	-4.46956	7.263	9.073	0.0385409	-0.0104443	[2]
v69	Ofloxacin		CC1COc2c3n1cc(c(=O)c3cc(c2N4CCN(CC4)C)F)C(=O)O	Tight test set		-2.03	-3.45143	7.008	2.676	0.0320348	1.42143	[2]
v70	Oxazepam		C1=C(Cl)C=CC2=C1C(=NC(O)C(N2)=O)C3=CC=CC=C3	Tight test set		-4.03	-3.71997	6.865	8.061	0.0149112	-0.310028	[2]
v71	Oxyphenbutazone		C3=C(N1C(=O)C(CCCC)C(N1C2=CC=CC=C2)=O)C=CC(=C3)O	Tight test set		-3.94	-4.16672	6.822	13.592	0.0162208	0.22672	[2]
v72	Papaverine		C1=C(OC)C(=CC2=CC=NC(=C12)CC3=CC=C(C(=C3)OC)OC)OC	Tight test set		-4.33	-4.68706	7.213	12.277	0.0321861	0.357062	[2]
v73	Perphenazine		C1=C(Cl)C=CC3=C1N(C2=C(C=CC=C2)S3)CCCN4CCN(CCO)CC4	Tight test set		-4.48	-4.59636	6.873	17.287	0.0244666	0.116358	[2]
v74	Phenacetin		C1=CC(=CC=C1NC(C)=O)OCC	Tight test set		-2.3	-1.77541	6.048	1.646	0.0485724	-0.524591	[2]
v75	Phenazopyridine		C1=C(C(=NC(=C1)N)N)N=NC2=CC=CC=C2	Tight test set		-4.02	-3.19521	6.61	6.937	0.0135033	-0.824789	[2]
v76	Pindolol		C1=C[NH]C2=C1C(=CC=C2)OCC(CNC(C)C)O	Tight test set		-3.75	-2.95727	6.649	3.708	0.0171486	-0.792734	[2]
v77	Pravastatin		C(=O)(OC1C2C(C=CC(C2CCC(O)CC(O)CC(=O)O)C)=CC(O)C1)C(CC)C	Tight test set		-4.86	-2.70804	6.45	4.544	0.0191125	-2.15196	[2]
v78	Prednisolone,Methyl-		C(=O)(C1(C2(C(C3C(C4(C(=CC(=O)C=C4)C(C3)C)C)C(O)C2)CC1)C)O)CO	Tight test set		-3.33	-3.14146	6.853	2.089	0.0254654	-0.188539	[2]
v79	Primidone		C1=CC=CC=C1C2(C(NCNC2=O)=O)CC	Tight test set		-2.53	-2.27515	6.396	0.867	0.0271593	-0.254854	[2]
v80	Probenecid		C1=CC(=CC=C1[S](N(CCC)CCC)(=O)=O)C(O)=O	Tight test set		-4.83	-3.69543	6.856	7.957	0.0147329	-1.13457	[2]
v81	Promazine		C1=CC=CC3=C1N(C2=C(C=CC=C2)S3)CCCN(C)C	Tight test set		-4.45	-4.2467	6.699	16.61	0.0236163	-0.203297	[2]
v82	Promethazine		C1=CC=CC2=C1N(C3=C(S2)C=CC=C3)CC(C)N(C)C	Tight test set		-4.38	-4.54067	6.726	19.277	0.032099	0.160666	[2]
v83	Repaglinide		[C@H](C2=C(N1CCCCC1)C=CC=C2)(NC(CC3=CC=C(C(=C3)OCC)C(O)=O)=O)CC(C)C	Tight test set		-4.77	-5.81779	7.012	27.897	0.0743046	1.04779	[2]
v84	Resveratrol,trans-		c1cc(ccc1/C=C/c2cc(cc(c2)O)O)O	Tight test set		-3.75	-3.52938	6.691	9.084	0.0123845	-0.220624	[2]
v85	Ritonavir		[C@H](CC1=CC=CC=C1)(C[C@@H]([C@H](CC2=CC=CC=C2)NC(OCC3=CN=CS3)=O)O)NC([C@@H](NC(N(CC4=CSC(=N4)C(C)C)C)=O)C(C)C)=O	Tight test set		-5.17	-6.6422	7.372	30.377	0.10275	1.4722	[2]
v86	Rofecoxib		C1=CC(=CC=C1C3=C(C2=CC=CC=C2)C(=O)OC3)[S](C)(=O)=O	Tight test set		-4.61	-4.33952	7.231	8.246	0.0367274	-0.270477	[2]
v87	Spironolactone		[C@@]45([C@@]3([C@H]([C@H]2[C@@H]([C@@]1(C(=CC(=O)CC1)C[C@H]2SC(C)=O)C)CC3)CC4)C)OC(=O)CC5	Tight test set		-4.21	-4.15317	6.853	12.902	0.0156755	-0.0568301	[2]
v88	Strychnine		c1ccc2c(c1)[C@]34CCN5[C@H]3C[C@@H]6[C@@H]7[C@@H]4N2C(=O)C[C@@H]7OCC=C6C5	Tight test set		-3.38	-3.21695	6.943	1.313	0.0324492	-0.163052	[2]
v89	Sulfasalazine		C2=C([S](=O)(=O)NC1=CC=CC=N1)C=CC(=C2)N\N=C3/C=C(C(=O)C=C3)C(O)=O	Tight test set		-6.41	-5.2566	7.399	15.093	0.0501439	-1.1534	[2]
v90	Sulfathiazole		C2=CN=C(N[S](=O)(=O)C1=CC=C(C=C1)N)S2	Tight test set		-2.62	-3.1872	6.938	1.083	0.032963	0.567201	[2]
v91	Sulfisomidine		Cc1cc(nc(n1)C)NS(=O)(=O)c2ccc(cc2)N	Tight test set		-2.16	-3.44582	7.095	1.086	0.0442253	1.28582	[2]
v92	Sulfisoxazole		O=S(=O)(c1ccc(cc1)N)Nc2c(c(no2)C)C	Tight test set		-3.13	-3.50716	7.084	1.935	0.0401286	0.377156	[2]
v93	Sulindac		C1=CC(=CC2=C1C(/C(=C2CC(O)=O)C)=C\C3=CC=C([S](C)=O)C=C3)F	Tight test set		-4.96	-4.66818	7.157	13.06	0.0283047	-0.291824	[2]
v94	Tetracaine		CCCCNc1ccc(cc1)C(=O)OCCN(C)C	Tight test set		-3.11	-2.70688	6.209	8.77	0.0337306	-0.40312	[2]
v95	Tetracycline		[C@@H]23C[C@@H]1[C@](O)(C4=C(C(=C1C(=O)[C@]2(O)C(=O)\C(C(=O)[C@H]3N(C)C)=C(/O)N)O)C(=CC=C4)O)C	Tight test set		-3.22	-3.85449	7.335	1.233	0.0690058	0.634487	[2]
v96	Thiacetazone		C1=C(C=CC(=C1)NC(=O)C)/C=N/NC(=S)N	Tight test set		-3.5	-2.0592	6.275	0.687	0.0329699	-1.4408	[2]
v97	Triamcinolone		[C@]23([C@H]([C@H]1[C@]([C@](C(CO)=O)(O)[C@@H](C1)O)(C)C[C@@H]2O)CCC4=CC(=O)C=C[C@]34C)F	Tight test set		-3.52	-3.11411	6.948	0.126	0.037141	-0.405885	[2]
v98	Triamterene		C3=C(C1=C(N=C2C(=N1)C(=NC(=N2)N)N)N)C=CC=C3	Tight test set		-4.11	-3.47231	7.114	1.035	0.0460803	-0.637688	[2]
v99	Warfarin		C3=C(C(C1=C(OC2=C(C1=O)C=CC=C2)O)CC(=O)C)C=CC=C3	Tight test set		-4.78	-3.76377	6.947	7.087	0.0189322	-1.01623	[2]
v100	Xanthine		N1C(C2=C(NC1=O)N=C[NH]2)=O	Tight test set		-3.6	-1.92299	6.202	0.515	0.037775	-1.67701	[2]
v101	Amantadine		C12(N)CC3CC(C1)CC(C2)C3	Loose test set		-2.19	-1.02269	5.557	2.236	0.116711	-1.16731	[2]
v102	Amiodarone		C1=CC=CC2=C1C(=C(O2)CCCC)C(=O)C3=CC(=C(OCCN(CC)CC)C(=C3)I)I	Loose test set		-10.4	-8.57625	7.295	52.402	0.338112	-1.82375	[2]
v103	Amodiaquine		C1=CC(=CC2=NC=CC(=C12)NC3=CC=C(C(=C3)CN(CC)CC)O)Cl	Loose test set		-5.49	-5.53863	7.154	22.416	0.0491777	0.0486252	[2]
v104	Bisoprolol		CC(C)NCC(COc1ccc(cc1)COCCOC(C)C)O	Loose test set		-2.09	-2.21158	6.172	4.127	0.0354423	0.12158	[2]
v105	Bromocriptine		[C@@]56(N(C([C@@](NC([C@@H]4C=C3C1=CC=CC2=C1C(=C(Br)[NH]2)C[C@H]3N(C4)C)=O)(C(C)C)O5)=O)[C@H](C(=O)N7[C@H]6CCC7)CC(C)C)O	Loose test set		-5.5	-5.9507	7.543	19.979	0.0729348	0.450697	[2]
v106	Buprenorphine		O[C@]([C@@H]1([C@]2([C@H]3([C@]45([C@@]([C@H]([N@@](CC4)(CC4CC4))(Cc4c5c(O3)c(O)cc4))(C1)(CC2))))(OC)))(C(C)(C)C)(C)	Loose test set		-6.07	-5.06046	7.274	15.195	0.0386034	-1.00954	[2]
v107	Chlorprothixene		C1=C(Cl)C=CC3=C1\C(C2=C(C=CC=C2)S3)=C/CCN(C)C	Loose test set		-5.99	-5.4486	6.881	26.255	0.0643573	-0.541395	[2]
v108	Clofazimine		C1=CC=CC3=C1N(C2=CC(=NC(C)C)C(=CC2=N3)NC4=CC=C(Cl)C=C4)C5=CC=C(Cl)C=C5	Loose test set		-9.05	-8.25214	7.404	47.021	0.264578	-0.797863	[2]
v109	Curcumin		Oc1ccc(cc1OC)/C=C/C(=O)CC(=O)/C=C/c2ccc(O)c(OC)c2	Loose test set		-5.36	-4.20957	7.03	10.392	0.0204453	-1.15043	[2]
v110	Danazol		[C@@H]23[C@H]([C@H]1[C@]([C@@](C#C)(O)CC1)(C)CC2)CCC4=CC5=C(C[C@]34C)C=NO5	Loose test set		-6.1	-5.32724	6.949	23.762	0.0502005	-0.772759	[2]
v111	Didanosine		O=C1c2c(N=CN1)[n@@](cn2)([C@@H]1(O[C@H](CO)(CC1)))	Loose test set		-1.24	-2.42178	6.497	0.658	0.0250927	1.18178	[2]
v112	Diflunisal		C2=C(C1=CC=C(C(=C1)C(O)=O)O)C(=CC(=C2)F)F	Loose test set		-4.99	-3.82664	6.843	9.588	0.0137413	-1.16336	[2]
v113	Diphenhydramine		CN(C)CCOC(c1ccccc1)c2ccccc2	Loose test set		-3.21	-3.33026	6.435	11.458	0.0216815	0.120257	[2]
v114	Etoxadrol		CC[C@@]1(OC[C@@H](O1)[C@@H]2CCCCN2)c3ccccc3	Loose test set		-1.96	-2.679	6.279	7.241	0.0271169	0.719004	[2]
v115	Ezetimibe		O[C@@H](CC[C@@H]1([C@H](N(C1=O)c1ccc(F)cc1)(c1ccc(O)cc1)))(c1ccc(F)cc1)	Loose test set		-4.94	-5.43598	7.159	21.231	0.0449093	0.495979	[2]
v116	Fentiazac		c1ccc(cc1)c2nc(c(s2)CC(=O)O)c3ccc(cc3)Cl	Loose test set		-5.84	-5.31594	7.009	22.586	0.0453543	-0.524062	[2]
v117	Iopanoic Acid		C1=C(C(=C(C(=C1I)CC(C(O)=O)CC)I)N)I	Loose test set		-5.49	-3.83129	6.556	14.685	0.022698	-1.65871	[2]
v118	Itraconazole		[C@]6(C1=C(C=C(Cl)C=C1)Cl)(O[C@@H](COC2=CC=C(C=C2)N5CCN(C3=CC=C(C=C3)N4C(N(C(CC)C)N=C4)=O)CC5)CO6)C[N]7C=NC=N7	Loose test set		-8.98	-8.02549	7.562	41.82	0.211888	-0.954505	[2]
v119	Miconazole		C1=C(C=CC(=C1Cl)COC(C[N]2C=NC=C2)C3=C(C=C(C=C3)Cl)Cl)Cl	Loose test set		-5.82	-6.22097	7.031	31.872	0.102898	0.400975	[2]
v120	Mifepristone		[C@H]23C(=C1C(=CC(=O)CC1)CC2)[C@H](C[C@]4([C@H]3CC[C@]4(C#CC)O)C)C5=CC=C(C=C5)N(C)C	Loose test set		-5.22	-6.34054	7.186	30.424	0.0944578	1.12054	[2]
v121	Omeprazole		Cc1cnc(c(c1OC)C)CS(=O)c2[nH]c3ccc(cc3n2)OC	Loose test set		-3.7	-4.47607	7.23	9.723	0.0347893	0.776072	[2]
v122	Pioglitazone		CCc1ccc(nc1)CCOc2ccc(cc2)CC3C(=O)NC(=O)S3	Loose test set		-6.2	-4.40278	6.822	16.115	0.0211648	-1.79722	[2]
v123	Procaine		C1=C(C(OCCN(CC)CC)=O)C=CC(=C1)N	Loose test set		-2.3	-2.14165	6.185	3.151	0.0351421	-0.158348	[2]
v124	Quinine		[C@@H]2(N1C[C@H](C=C)[C@H](CC1)C2)[C@@H](C3=CC=NC4=C3C=C(C=C4)OC)O	Loose test set		-3.06	-3.80985	6.953	7.474	0.0187321	0.749851	[2]
v125	Raloxifene		C(=O)(c1c(-c2ccc(O)cc2)sc3c1ccc(O)c3)c4ccc(OCCN5CCCCC5)cc4	Loose test set		-6.82	-7.79311	7.462	41.095	0.198386	0.973114	[2]
v126	Rifabutin		C(=O)(OC1C(C(OC)C=COC2(C(=O)c3c4c(C(=O)C(=C5C4=NC6(N5)CCN(CC(C)C)CC6)NC(=O)C(=CC=CC(C(O)C(C(O)C1C)C)C)C)c(c(c3O2)C)O)C)C)C	Loose test set		-4.09	-5.67724	7.726	13.838	0.0937858	1.58724	[2]
v127	Saquinavir		[C@@H]15[C@@H](CN([C@@H](C1)C(=O)NC(C)(C)C)C[C@@H](O)[C@@H](NC(=O)[C@@H](NC(=O)C2=NC3=C(C=C2)C=CC=C3)CC(=O)N)CC4=CC=CC=C4)CCCC5	Loose test set		-5.92	-5.31923	7.439	15.059	0.0544183	-0.600767	[2]
v128	Sulfadimethoxine		C1=C(N=C(N=C1N[S](C2=CC=C(N)C=C2)(=O)=O)OC)OC	Loose test set		-3.74	-3.69578	7.118	3.353	0.0381959	-0.0442241	[2]
v129	Tamoxifen		C1=CC(=CC=C1\C(=C(C2=CC=CC=C2)\CC)C3=CC=CC=C3)OCCN(C)C	Loose test set		-7.52	-7.03664	7.068	39.939	0.178436	-0.483361	[2]
v130	Telmisartan		CCCc1nc2c(cc(cc2n1Cc3ccc(cc3)c4ccccc4C(=O)O)c5nc6ccccc6n5C)C	Loose test set		-6.73	-10.2333	7.845	60.44	0.484553	3.50333	[2]
v131	Terfenadine		C1=CC=CC=C1C(C3CCN(CCCC(C2=CC=C(C(C)(C)C)C=C2)O)CC3)(C4=CC=CC=C4)O	Loose test set		-7.74	-7.40887	7.164	42.229	0.203351	-0.331135	[2]
v132	Thiabendazole		C3=CC1=C([NH]C(=N1)C2=CSC=N2)C=C3	Loose test set		-3.97	-3.35071	6.835	4.642	0.0185525	-0.619288	[2]

## Sheet: Table S2. (M2)
ID	Name	CAS	SMILES	Set	logS0_median	logS0_SC2019	M2_prediction	TPSA	MolLogP	Leverage	Residual	Exp. data reference
t1	Amoxicillin	26787-78-0	[H][C@]12SC(C)(C)[C@@H](N1C(=O)[C@H]2NC(=O)[C@H](N)C1=CC=C(O)C=C1)C(O)=O	Training	-2.03		-2.589	132.96	0.0237	0.0144861	0.559	[1,4,10]
t2	Nitrofurantoin	67-20-9	[O-][N+](=O)C1=CC=C(O1)C=NN1CC(=O)NC1=O	Training	-3.265		-2.383	118.05	0.0735	0.0102745	-0.882	[1,3,7]
t3	Bifonazole	60628-96-8	C1=CN(C=N1)C(C1=CC=CC=C1)C1=CC=C(C=C1)C1=CC=CC=C1	Training	-6.01		-5.06	17.82	5.1878	0.0136313	-0.95	[1,4]
t4	Acetaminophen	103-90-2	CC(=O)NC1=CC=C(O)C=C1	Training	-1.03		-2.325	49.33	1.3506	0.0049883	1.295	[1,3,4,7]
t5	Sulfacetamide	144-80-9	CC(=O)NS(=O)(=O)C1=CC=C(N)C=C1	Training	-1.52		-1.922	89.26	0.0936	0.00639954	0.402	[1,3,7]
t6	Cephalothin	153-61-7	CC(=O)OCC1=C(N2[C@H](SC1)[C@H](NC(=O)CC1=CC=CS1)C2=O)C(O)=O	Training	-2.94		-2.74	113.01	0.5923	0.00863784	-0.2	[1,7]
t7	Ketoprofen	22071-15-4	CC(C(O)=O)C1=CC(=CC=C1)C(=O)C1=CC=CC=C1	Training	-3.43		-3.9	54.37	3.1057	0.00408996	0.47	[1,4,9,10,11,12,13]
t8	Fenoprofen	29679-58-1	CC(C(O)=O)C1=CC(OC2=CC=CC=C2)=CC=C1	Training	-3.7		-4.246	46.53	3.667	0.00561735	0.546	[1,7]
t9	Carprofen	53716-49-7	CC(C(O)=O)C1=CC2=C(C=C1)C1=C(N2)C=CC(Cl)=C1	Training	-4.7		-4.776	53.09	4.1626	0.0076705	0.076	[1,7]
t10	Nadolol	42200-33-9	CC(C)(C)NCC(O)COC1=CC=CC2=C1C[C@H](O)[C@H](O)C2	Training	-1.57		-2.26	81.95	0.6348	0.00466554	0.69	[1,3,4,8]
t11	Thymol	89-83-8	CC(C)C1=CC=C(C)C=C1O	Training	-2.19		-3.093	20.23	2.82402	0.00827666	0.903	[1,3,7]
t12	Ibuprofen	15687-27-1	CC(C)CC1=CC=C(C=C1)C(C)C(O)=O	Training	-3.62		-3.588	37.3	3.0732	0.00509207	-0.032	[1,3,4,7,9,11,12]
t13	Fluvastatin	93957-54-1	CC(C)N1C(\C=C\[C@@H](O)C[C@@H](O)CC(O)=O)=C(C2=C1C=CC=C2)C1=CC=C(F)C=C1	Training	-3.83		-5.664	82.69	4.6281	0.0157698	1.834	[1,4]
t14	Alprenolol	13655-52-2	CC(C)NCC(O)COC1=C(CC=C)C=CC=C1	Training	-2.825		-2.876	41.49	2.1528	0.00463825	0.051	[1,4,7,13]
t15	Propranolol	525-66-6	CC(C)NCC(O)COC1=C2C=CC=CC2=CC=C1	Training	-3.62		-3.237	41.49	2.5775	0.00437336	-0.383	[1,3,4,7,11,12,13]
t16	Atenolol	29122-68-7	CC(C)NCC(O)COC1=CC=C(CC(N)=O)C=C1	Training	-1.25		-2.148	84.58	0.4521	0.00518957	0.898	[1,3,4,12]
t17	Diethylstilbestrol	56-53-1	CC\C(=C(\CC)C1=CC=C(O)C=C1)C1=CC=C(O)C=C1	Training	-4.43		-5.132	40.46	4.8286	0.0106314	0.702	[1,4,9,10]
t18	Mefenamic Acid	61-68-7	CC1=C(C)C(NC2=C(C=CC=C2)C(O)=O)=CC=C1	Training	-6.64		-4.359	49.33	3.74524	0.00585093	-2.281	[1,3,7]
t19	Paliperidone	144598-75-4	CC1=C(CCN2CCC(CC2)C2=NOC3=CC(F)=CC=C23)C(=O)N2CCC[C@@H](O)C2=N1	Training	-4.435		-4.378	84.39	3.08132	0.00697895	-0.057	[1]
t20	Meclofenamic Acid	644-62-2	CC1=C(Cl)C(NC2=CC=CC=C2C(O)=O)=C(Cl)C=C1	Training	-6.56		-5.207	49.33	4.74362	0.0105314	-1.353	[1,10]
t21	Sulfamethazine	57-68-1	CC1=CC(C)=NC(NS(=O)(=O)C2=CC=C(N)C=C2)=N1	Training	-2.73		-3.241	97.97	1.47644	0.00568981	0.511	[1,3,7]
t22	Meclizine	569-65-3	CC1=CC(CN2CCN(CC2)C(C2=CC=CC=C2)C2=CC=C(Cl)C=C2)=CC=C1	Training	-6.48		-5.184	6.48	5.55562	0.0170962	-1.296	[1,6,7]
t23	Gliclazide	21187-98-4	CC1=CC=C(C=C1)S(=O)(=O)NC(=O)NN1CC2CCCC2C1	Training	-4.235		-3.048	78.51	1.62982	0.00331318	-1.187	[1,3,9]
t24	Sulfamerazine	127-79-7	CC1=CC=NC(NS(=O)(=O)C2=CC=C(N)C=C2)=N1	Training	-3.12		-2.979	97.97	1.16802	0.00555244	-0.141	[1,10]
t25	Metronidazole	443-48-1	CC1=NC=C(N1CCO)[N+]([O-])=O	Training	-1.22		-1.786	81.19	0.09202	0.0063382	0.566	[1,3,7]
t26	Sulfamethizole	144-82-1	CC1=NN=C(NS(=O)(=O)C2=CC=C(N)C=C2)S1	Training	-2.78		-3.031	97.97	1.22952	0.00556046	0.251	[1,10]
t27	Phenobarbital	50-06-6	CCC1(C(=O)NC(=O)NC1=O)C1=CC=CC=C1	Training	-2.3		-2.204	75.27	0.7004	0.00449278	-0.096	[1,3,4,7]
t28	Glimepiride	93479-97-1	CCC1=C(C)CN(C(=O)NCCC2=CC=C(C=C2)S(=O)(=O)NC(=O)N[C@H]2CC[C@H](C)CC2)C1=O	Training	-6.83		-5.042	124.68	3.074	0.0205036	-1.788	[1]
t29	Pyrimethamine	58-14-0	CCC1=NC(N)=NC(N)=C1C1=CC=C(Cl)C=C1	Training	-4.11		-3.795	77.82	2.5238	0.00420006	-0.315	[1,10]
t30	Acebutolol	37517-30-9	CCCC(=O)NC1=CC(C(C)=O)=C(OCC(O)CNC(C)C)C=C1	Training	-2.59		-3.825	87.66	2.3655	0.00527904	1.235	[1,4,10]
t31	Phenylbutazone	50-33-9	CCCCC1C(=O)N(N(C1=O)C1=CC=CC=C1)C1=CC=CC=C1	Training	-4.39		-4.25	40.62	3.7878	0.0061842	-0.14	[1,7]
t32	Bupivacaine	38396-39-3	CCCCN1CCCCC1C(=O)NC1=C(C)C=CC=C1C	Training	-3.345		-4.205	32.34	3.89654	0.007115	0.86	[1,7,14]
t33	Tolbutamide	64-77-7	CCCCNC(=O)NS(=O)(=O)C1=CC=C(C)C=C1	Training	-3.48		-3.124	75.27	1.78302	0.00312978	-0.356	[1,3,10]
t34	Dibucaine	85-79-0	CCCCOC1=CC(C(=O)NCCN(CC)CC)=C2C=CC=CC2=N1	Training	-4.2		-4.224	54.46	3.4853	0.00507902	0.024	[1,10]
t35	Pramoxine	140-65-8	CCCCOC1=CC=C(OCCCN2CCOCC2)C=C1	Training	-3.46		-3.392	30.93	2.9666	0.00596144	-0.068	[1,14]
t36	Lidocaine	137-58-6	CCN(CC)CC(=O)NC1=C(C)C=CC=C1C	Training	-1.87		-3.09	32.34	2.58374	0.00579674	1.22	[1,4,10,14]
t37	Metoclopramide	364-62-5	CCN(CC)CCNC(=O)C1=CC(Cl)=C(N)C=C1OC	Training	-3.57		-3.183	67.59	2.0024	0.00290596	-0.387	[1,3,6,7]
t38	Nalidixic Acid	389-08-2	CCN1C=C(C(O)=O)C(=O)C2=C1N=C(C)C=C2	Training	-3.61007		-2.767	72.19	1.42302	0.00319578	-0.843069	[1,3,7]
t39	Enrofloxacin	93106-60-6	CCN1CCN(CC1)C1=CC2=C(C=C1F)C(=O)C(=CN2C1CC1)C(O)=O	Training	-3.18		-3.418	65.78	2.3156	0.00303313	0.238	[1,7]
t40	Benzocaine	94-09-7	CCOC(=O)C1=CC=C(N)C=C1	Training	-2.325		-2.456	52.32	1.4455	0.00433682	0.131	[1,4,10]
t41	Chlorzoxazone	95-25-0	ClC1=CC=C2OC(=O)NC2=C1	Training	-2.65		-2.63	46	1.7745	0.00452825	-0.02	[1,6,7]
t42	Trazodone	19794-93-5	ClC1=CC=CC(=C1)N1CCN(CCCN2N=C3C=CC=CN3C2=O)CC1	Training	-3.25		-3.125	45.78	2.3617	0.00391595	-0.125	[1,10]
t43	Oxytetracycline	79-57-2	CN(C)[C@H]1[C@@H]2[C@@H](O)[C@H]3C(=C(O)[C@]2(O)C(=O)C(C(N)=O)=C1O)C(=O)C1=C(C=CC=C1O)[C@@]3(C)O	Training	-3.09		-2.658	201.85	-1.2436	0.0502153	-0.432	[1,3,7]
t44	Loperamide	53179-11-6	CN(C)C(=O)C(CCN1CCC(O)(CC1)C1=CC=C(Cl)C=C1)(C1=CC=CC=C1)C1=CC=CC=C1	Training	-7.07		-5.407	43.78	5.088	0.0123178	-1.663	[1,7]
t45	Chlorpheniramine	132-22-9	CN(C)CCC(C1=CC=C(Cl)C=C1)C1=NC=CC=C1	Training	-2.65		-3.87	16.13	3.8186	0.00951181	1.22	[1,4,7,11]
t46	Amitriptyline	50-48-6	CN(C)CCC=C1C2=CC=CC=C2CCC2=C1C=CC=C2	Training	-4.605		-3.953	3.24	4.1686	0.0132041	-0.652	[1,4,7]
t47	Chlorpromazine	50-53-3	CN(C)CCCN1C2=C(SC3=C1C=C(Cl)C=C3)C=CC=C2	Training	-5.335		-4.623	6.48	4.8944	0.0142134	-0.712	[1,4,7]
t48	Imipramine	50-49-7	CN(C)CCCN1C2=CC=CC=C2CCC2=CC=CC=C12	Training	-4.28		-3.757	6.48	3.875	0.0119541	-0.523	[1,4,10,11]
t49	Orphenadrine	83-98-7	CN(C)CCOC(C1=CC=CC=C1)C1=C(C)C=CC=C1	Training	-3.71		-3.676	12.47	3.66262	0.0101944	-0.034	[1,14]
t50	Rosiglitazone	122320-73-4	CN(CCOC1=CC=C(CC2SC(=O)NC2=O)C=C1)C1=NC=CC=C1	Training	-5.25		-3.663	71.53	2.4909	0.00353258	-1.587	[1]
t51	Sertraline	79617-96-2	CN[C@H]1CC[C@@H](C2=CC(Cl)=C(Cl)C=C2)C2=C1C=CC=C2	Training	-4.83		-4.957	12.03	5.1796	0.0143642	0.127	[1,3,7]
t52	Atropine	51-55-8	CN1[C@H]2CC[C@@H]1C[C@@H](C2)OC(=O)C(CO)C1=CC=CC=C1	Training	-2		-2.826	49.77	1.9309	0.00380477	0.826	[1,3,4,7]
t53	Piroxicam	36322-90-4	CN1C(C(=O)NC2=NC=CC=C2)=C(O)C2=C(C=CC=C2)S1(=O)=O	Training	-4.68		-3.357	99.6	1.581	0.0061154	-1.323	[1,7,9,11]
t54	Tolmetin	26171-23-3	CN1C(CC(O)=O)=CC=C1C(=O)C1=CC=C(C)C=C1	Training	-4.09		-3.205	59.3	2.19162	0.00299429	-0.885	[1,7]
t55	Hexobarbital	56-29-1	CN1C(O)=NC(=O)C(C)(C2=CCCCC2)C1=O	Training	-2.67		-2.715	69.97	1.4057	0.00321606	0.045	[1,7]
t56	Cyproheptadine	129-03-3	CN1CCC(CC1)=C1C2=C(C=CC=C2)C=CC2=C1C=CC=C2	Training	-5.02		-4.402	3.24	4.6979	0.0143295	-0.618	[1,14]
t57	Olanzapine	132539-06-1	CN1CCN(CC1)C1=NC2=C(NC3=C1C=C(C)S3)C=CC=C2	Training	-4.35		-3.792	30.87	3.43922	0.00635553	-0.558	[1]
t58	Prochlorperazine	58-38-8	CN1CCN(CCCN2C3=CC=CC=C3SC3=C2C=C(Cl)C=C3)CC1	Training	-4.4		-4.41	9.72	4.5802	0.0125227	0.01	[1,4]
t59	Ranitidine	66357-35-5	CNC(NCCSCC1=CC=C(CN(C)C)O1)=C[N+]([O-])=O	Training	-2.5		-2.987	83.58	1.459	0.00371517	0.487	[1,7]
t60	Glibenclamide	10238-21-8	COC1=C(C=C(Cl)C=C1)C(=O)NCCC1=CC=C(C=C1)S(=O)(=O)NC(=O)NC1CCCCC1	Training	-6.52		-5.34	113.6	3.6417	0.0194629	-1.18	[1,4,9]
t61	Carvedilol	72956-09-3	COC1=C(OCCNCC(O)COC2=CC=CC3=C2C2=C(N3)C=CC=C2)C=CC=C1	Training	-4.96		-4.792	75.74	3.738	0.00832896	-0.168	[1,7,14]
t62	Trimethoprim	738-70-5	COC1=CC(CC2=CN=C(N)N=C2N)=CC(OC)=C1OC	Training	-2.91		-3.18	105.51	1.2576	0.00705626	0.27	[1,3,7,9,14]
t63	Verapamil	52-53-9	COC1=CC=C(CCN(C)CCCC(C#N)(C(C)C)C2=CC=C(OC)C(OC)=C2)C=C1OC	Training	-4.28		-5.747	63.95	5.09308	0.0148782	1.467	[1,4,7,11,14]
t64	Metoprolol	51384-51-1	COCCC1=CC=C(OCC(O)CNC(C)C)C=C1	Training	-1.265		-2.572	50.72	1.6132	0.00418727	1.307	[1,4,8]
t65	Famotidine	76824-35-6	NC(N)=NC1=NC(CSCCC(N)=NS(N)(=O)=O)=CS1	Training	-2.65		-2.629	175.83	-0.768	0.0338017	-0.021	[1,3,4,7,12]
t66	Guanine	73-40-5	NC1=NC2=C(N=CN2)C(=O)N1	Training	-4.43		-1.373	100.45	-0.7716	0.0103649	-3.057	[1,3,4,7]
t67	Bendroflumethiazide	73-48-3	NS(=O)(=O)C1=C(C=C2NC(CC3=CC=CC=C3)NS(=O)(=O)C2=C1)C(F)(F)F	Training	-4.315		-3.706	118.36	1.6254	0.0112552	-0.609	[1,6,10]
t68	Hydroflumethiazide	135-09-1	NS(=O)(=O)C1=C(C=C2NCNS(=O)(=O)C2=C1)C(F)(F)F	Training	-2.97		-2.338	118.36	0.0141	0.0104334	-0.632	[1,3,7]
t69	Furosemide	54-31-9	NS(=O)(=O)C1=C(Cl)C=C(NCC2=CC=CO2)C(=C1)C(O)=O	Training	-4.37		-4.003	122.63	1.8907	0.0135916	-0.367	[1,4,10,11,12]
t70	Trichlormethiazide	133-67-5	NS(=O)(=O)C1=C(Cl)C=C2NC(NS(=O)(=O)C2=C1)C(Cl)Cl	Training	-3.455		-3.023	118.36	0.821	0.0100171	-0.432	[1,7]
t71	Phenytoin	57-41-0	O=C1NC(=O)C(N1)(C1=CC=CC=C1)C1=CC=CC=C1	Training	-4.035		-2.829	58.2	1.7696	0.00324222	-1.206	[1,3,4,7,9,12]
t72	Flufenamic Acid	530-78-9	OC(=O)C1=C(NC2=CC(=CC=C2)C(F)(F)F)C=CC=C1	Training	-5.35		-4.701	49.33	4.1472	0.00742954	-0.649	[1,3,7]
t73	Salicylic Acid	69-72-7	OC(=O)C1=C(O)C=CC=C1	Training	-1.93		-2.241	57.53	1.0904	0.00461159	0.311	[1,3,4,10]
t74	4-hydroxybenzoic acid	99-96-7	OC(=O)C1=CC=C(O)C=C1	Training	-1.46		-2.241	57.53	1.0904	0.00461159	0.781	[1,7]
t75	2-Naphthoic Acid	93-09-4	OC(=O)C1=CC=C2C=CC=CC2=C1	Training	-3.795		-3.134	37.3	2.538	0.00497262	-0.661	[1]
t76	Benzoic Acid	65-85-0	OC(=O)C1=CC=CC=C1	Training	-1.59		-2.154	37.3	1.3848	0.00719872	0.564	[1,3,4,8]
t77	2-Phthalic Acid	88-99-3	OC(=O)C1=CC=CC=C1C(O)=O	Training	-1.49		-2.518	74.6	1.083	0.00366698	1.028	[1,3,7]
t78	Niflumic Acid	4394-00-7	OC(=O)C1=CC=CN=C1NC1=CC=CC(=C1)C(F)(F)F	Training	-4.38		-4.401	62.22	3.5422	0.00567273	0.021	[1,3,7]
t79	4-Iodophenol	540-38-5	OC1=CC=C(I)C=C1	Training	-1.72		-2.39	20.23	1.9968	0.00985842	0.67	[1,7]
t80	1-Naphthol	90-15-3	OC1=CC=CC2=CC=CC=C12	Training	-1.98		-2.856	20.23	2.5454	0.00861446	0.876	[1,3,7]
t81	Dipyridamole	58-32-2	OCCN(CCO)C1=NC(N2CCCCC2)=C2N=C(N=C(N3CCCCC3)C2=N1)N(CCO)CCO	Training	-5.16		-2.761	145.44	-0.0176	0.0191026	-2.399	[1,10,14]
t82	Quinidine	56-54-2	[H][C@@]1(C[C@@H]2CC[N@]1C[C@@H]2C=C)[C@@H](O)C1=CC=NC2=CC=C(OC)C=C12	Training	-2.81		-3.811	45.59	3.1732	0.00448335	1.001	[3,4]
t83	betamethasone	378-44-9	[H][C@@]12C[C@H](C)[C@](O)(C(=O)CO)[C@@]1(C)C[C@H](O)[C@@]1(F)[C@@]2([H])CCC2=CC(=O)C=C[C@]12C	Training	-3.77		-3.545	94.83	1.8957	0.0056273	-0.225	[4]
t84	ethinylestradiol	57-63-6	[H][C@@]12CC[C@@](O)(C#C)[C@@]1(C)CC[C@]1([H])C3=C(CC[C@@]21[H])C=C(O)C=C3	Training	-3.95		-4.099	40.46	3.6126	0.00571695	0.149	[4]
t85	dihydroequilin	651-55-8	[H][C@@]12CC[C@@H](O)[C@@]1(C)CC[C@]1([H])C3=C(CC=C21)C=C(O)C=C3	Training	-4.4		-4.028	40.46	3.5293	0.00551834	-0.372	[4]
t86	prednisolone acetate	52-21-1	[H][C@@]12CC[C@](O)(C(=O)COC(C)=O)[C@@]1(C)C[C@H](O)[C@@]1([H])[C@@]2([H])CCC2=CC(=O)C=C[C@]12C	Training	-4.37		-3.843	100.9	2.1284	0.00747998	-0.527	[4]
t87	Progesterone	57-83-0	[H][C@@]12CC[C@H](C(C)=O)[C@@]1(C)CC[C@@]1([H])[C@@]2([H])CCC2=CC(=O)CC[C@]12C	Training	-4.42		-4.937	34.14	4.7235	0.0101317	0.517	[3,4]
t88	stanolone	521-18-6	[H][C@@]12CC[C@H](O)[C@@]1(C)CC[C@@]1([H])[C@@]2([H])CC[C@@]2([H])CC(=O)CC[C@]12C	Training	-4.74		-4.341	37.3	3.9591	0.00689558	-0.399	[4]
t89	estradiol	50-28-2	[H][C@@]12CC[C@H](O)[C@@]1(C)CC[C@]1([H])C3=CC=C(O)C=C3CC[C@@]21[H]	Training	-4.85		-4.096	40.46	3.6092	0.0057085	-0.754	[4]
t90	prasterone	53-43-0	[H][C@@]12CCC(=O)[C@@]1(C)CC[C@@]1([H])[C@@]2([H])CC=C2C[C@@H](O)CC[C@]12C	Training	-4.06		-4.273	37.3	3.8792	0.00665078	0.213	[4]
t91	bromogramine		Brc1cc2c(CN(C)C)c[nH]c2cc1	Training	-4.06		-3.216	19.03	2.992	0.00846406	-0.844	[7]
t92	benzylimidazole	4238-71-5	C(N1C=CN=C1)C1=CC=CC=C1	Training	-2.26		-2.295	17.82	1.9314	0.0108299	0.035	[7]
t93	dexamethasone acetate	1177-87-3	C[C@@H]1C[C@H]2[C@@H]3CCC4=CC(=O)C=C[C@]4(C)[C@@]3(F)[C@@H](O)C[C@]2(C)[C@@]1(O)C(=O)COC(C)=O	Training	-4.9		-4.13	100.9	2.4665	0.00853711	-0.77	[4]
t94	methyltestosterone acetate	7100-33-6	C[C@@H]1CC2=CC(=O)CC[C@]2(C)[C@H]2CC[C@]3(C)[C@H](CC[C@H]3[C@H]12)OC(C)=O	Training	-5.28		-5.068	43.37	4.696	0.00996426	-0.212	[4]
t95	methyltestosterone	58-18-4	C[C@]1(O)CC[C@H]2[C@@H]3CCC4=CC(=O)CC[C@]4(C)[C@H]3CC[C@]12C	Training	-3.99		-4.604	37.3	4.2693	0.00800033	0.614	[4]
t96	prednisolone	50-24-8	C[C@]12C[C@H](O)[C@H]3[C@@H](CCC4=CC(=O)C=C[C@]34C)[C@@H]1CC[C@]2(O)C(=O)CO	Training	-3.18		-3.258	94.83	1.5576	0.00519801	0.078	[4]
t97	Hydrocortisone	50-23-7	C[C@]12C[C@H](O)[C@H]3[C@@H](CCC4=CC(=O)CC[C@]34C)[C@@H]1CC[C@]2(O)C(=O)CO	Training	-3.09		-3.448	94.83	1.7816	0.00544983	0.358	[4,13]
t98	prednisone	53-03-2	C[C@]12CC(=O)[C@H]3[C@@H](CCC4=CC(=O)C=C[C@]34C)[C@@H]1CC[C@]2(O)C(=O)CO	Training	-3.36		-3.382	91.67	1.7658	0.00488019	0.022	[4,6]
t99	Cortisone	53-06-5	C[C@]12CC(=O)[C@H]3[C@@H](CCC4=CC(=O)CC[C@]34C)[C@@H]1CC[C@]2(O)C(=O)CO	Training	-3.27		-3.572	91.67	1.9898	0.00520424	0.302	[3,4]
t100	estriol	50-27-1	C[C@]12CC[C@H]3[C@@H](CCC4=C3C=CC(O)=C4)[C@@H]1C[C@@H](O)[C@@H]2O	Training	-4.96		-3.558	60.69	2.58	0.00323071	-1.402	[4]
t101	deoxycorticosterone	64-85-7	C[C@]12CC[C@H]3[C@@H](CCC4=CC(=O)CC[C@]34C)[C@@H]1CC[C@@H]2C(=O)CO	Training	-3.45		-4.401	54.37	3.6959	0.00578309	0.951	[4]
t102	Testosterone	58-22-0	C[C@]12CC[C@H]3[C@@H](CCC4=CC(=O)CC[C@]34C)[C@@H]1CC[C@@H]2O	Training	-4.2		-4.273	37.3	3.8792	0.00665078	0.073	[4,9,13]
t103	Norethisterone	68-22-4	C[C@]12CC[C@H]3[C@@H](CCC4=CC(=O)CC[C@H]34)[C@@H]1CC[C@@]2(O)C#C	Training	-4.63		-3.945	37.3	3.4925	0.00569613	-0.685	[3,4]
t104	Equilin	474-86-2	C[C@]12CC[C@H]3C(=CCC4=C3C=CC(O)=C4)[C@@H]1CCC2=O	Training	-5.28		-4.153	37.3	3.7375	0.00625668	-1.127	[3,4]
t105	equilenin	517-09-9	C[C@]12CCC3=C(C=CC4=CC(O)=CC=C34)[C@@H]1CCC2=O	Training	-5.25		-4.328	37.3	3.9444	0.00684932	-0.922	[4]
t106	pentazocin	359-83-1	C[C@H]1[C@H]2CC3=C(C=C(O)C=C3)[C@]1(C)CCN2CC=C(C)C	Training	-3.8		-4.046	23.47	3.8826	0.00824066	0.246	[4]
t107	sparfloxacin	110871-86-8	C[C@H]1CN(C[C@@H](C)N1)C1=C(F)C2=C(C(N)=C1F)C(=O)C(=CN2C1CC1)C(O)=O	Training	-3.37		-3.798	100.59	2.0816	0.00728064	0.428	[7]
t108	5-allyl-5-phenylbarbiturate		C=CCC1(C(=O)NC(=O)NC1=O)C1=CC=CC=C1	Training	-2.37		-2.346	75.27	0.8665	0.00408949	-0.024	[4]
t109	5,5-diallylbarbiturate	52-43-7	C=CCC1(CC=C)C(=O)NC(=O)NC1=O	Training	-2.08		-2.027	75.27	0.491	0.00510149	-0.053	[4]
t110	Triphenylene	217-59-4	C1=CC=C2C(=C1)C1=CC=CC=C1C1=CC=CC=C21	Training	-6.73		-4.729	0	5.1462	0.0165749	-2.001	[3]
t111	phenantroline	66-71-7	C1=CC2=C(N=C1)C1=C(C=CC=N1)C=C2	Training	-1.62		-3.15	25.78	2.783	0.00699857	1.53	[7]
t112	Perylene	198-55-0	C1=CC2=C3C(=C1)C1=CC=CC4=C1C(=CC=C4)C3=CC=C2	Training	-8.8		-5.231	0	5.7372	0.0192254	-3.569	[3]
t113	Pyrene	129-00-0	C1=CC2=C3C(C=CC4=CC=CC(C=C2)=C34)=C1	Training	-6.18		-4.251	0	4.584	0.0148805	-1.929	[3]
t114	Pteridine	91-18-9	C1=CN=C2N=CN=CC2=N1	Training	0.19		-1.572	51.56	0.4198	0.0081405	1.762	[3,4]
t115	11α-hydroxyprogesterone	80-75-1	CC(=O)C1CCC2C1(CC(C3C2CCC4=CC(=O)CCC34C)O)C	Training	-3.82		-4.4	54.37	3.6943	0.0057773	0.58	[4]
t116	eperezolid	165800-04-4	CC(=O)NC[C@H]1CN(C(=O)O1)C1=CC(F)=C(C=C1)N1CCN(CC1)C(=O)CO	Training	-1.97		-2	102.42	-0.0721	0.0078908	0.03	[4]
t117	linezolid	165800-03-3	CC(=O)NC[C@H]1CN(C(=O)O1)C1=CC(F)=C(C=C1)N1CCOCC1	Training	-2.07		-2.495	71.11	1.1236	0.0036267	0.425	[4]
t118	Acetanilide	103-84-4	CC(=O)NC1=CC=CC=C1	Training	-1.4		-2.239	29.1	1.645	0.00839145	0.839	[3]
t119	paclitaxel	33069-62-4	CC(=O)O[C@@H]1C2=C(C)[C@H](C[C@@](O)([C@@H](OC(=O)C3=CC=CC=C3)[C@@H]3[C@@]4(CO[C@@H]4C[C@H](O)[C@@]3(C)C1=O)OC(C)=O)C2(C)C)OC(=O)[C@H](O)[C@@H](NC(=O)C1=CC=CC=C1)C1=CC=CC=C1	Training	-6.63		-7.21	221.29	3.7357	0.107155	0.58	[4]
t120	melengestrol acetate	2919-66-6	CC(=O)O[C@]1(C(C)=O)C(=C)C[C@H]2[C@@H]3C=C(C)C4=CC(=O)CC[C@]4(C)[C@H]3CC[C@]12C	Training	-5.57		-5.39	60.44	4.7414	0.0117293	-0.18	[4]
t121	noretindrone acetate	51-98-9	CC(=O)O[C@]1(CC[C@H]2[C@@H]3CCC4=CC(=O)CC[C@@H]4[C@H]3CC[C@]12C)C#C	Training	-4.8		-4.53	43.37	4.0633	0.0070289	-0.27	[4]
t122	prasterone acetate	853-23-6	CC(=O)O[C@H]1CC[C@]2(C)[C@H]3CC[C@@]4(C)[C@@H](CCC4=O)[C@@H]3CC=C2C1	Training	-4.46		-4.859	43.37	4.45	0.00870163	0.399	[4]
t123	testosterone acetate	1045-69-8	CC(=O)OC1CCC2C3CCC4=CC(=O)CCC4(C)C3CCC12C	Training	-5.18		-4.859	43.37	4.45	0.00870163	-0.321	[4]
t124	stanolone acetate	1164-91-6	CC(=O)OC1CCC2C3CCC4CC(=O)CCC4(C)C3CCC12C	Training	-5.35		-4.926	43.37	4.5299	0.0090948	-0.424	[4]
t125	triamcinolone diacetate	67-78-7	CC(=O)OCC(=O)[C@@]1(O)[C@@H](C[C@H]2[C@@H]3CCC4=CC(=O)C=C[C@]4(C)[C@@]3(F)[C@@H](O)C[C@]12C)OC(C)=O	Training	-4.13		-3.969	127.2	1.7621	0.0149341	-0.161	[4]
t126	hydrocortisone acetate	50-03-3	CC(=O)OCC(=O)[C@@]1(O)CCC2C3CCC4=CC(=O)CC[C@]4(C)C3[C@@H](O)C[C@]12C	Training	-4.34		-4.034	100.9	2.3524	0.00814776	-0.306	[4]
t127	deoxycorticosterone acetate	56-47-3	CC(=O)OCC(=O)[C@H]1CC[C@H]2[C@@H]3CCC4=CC(=O)CC[C@]4(C)[C@H]3CC[C@]12C	Training	-4.63		-4.987	60.44	4.2667	0.00884129	0.357	[4]
t128	thiopropazate	84-06-0	CC(=O)OCCN1CCN(CCCN2C3=CC=CC=C3SC3=C2C=C(Cl)C=C3)CC1	Training	-4.7		-4.79	36.02	4.5135	0.009081	0.09	[4]
t129	SKF105657		CC(C)(C)NC(=O)C1CCC2C3CC=C4C=C(CCC4(C)C3CCC12C)C(O)=O	Training	-8.76		-5.794	66.4	5.101	0.0154369	-2.966	[4,13]
t130	Salbutamol	18559-94-9	CC(C)(C)NCC(O)C1=CC=C(O)C(CO)=C1	Training	-1.22		-2.676	72.72	1.306	0.0033311	1.456	[3]
t131	5-methyl-5,3-MBEbarbiturate		CC(C)=CCC1(C)C(=O)NC(=O)NC1=O	Training	-2.6		-2.217	75.27	0.715	0.00445451	-0.383	[4]
t132	5,5-diisopropylbarbiturate		CC(C)C1(C(C)C)C(=O)NC(=O)NC1=O	Training	-2.77		-2.162	75.27	0.6508	0.00462685	-0.608	[4]
t133	5-butyl-5,3-MBEbarbiturate		CCCCC1(CC=C(C)C)C(=O)NC(=O)NC1=O	Training	-3.55		-3.211	75.27	1.8853	0.00315559	-0.339	[4]
t134	5-isopropyl-5,3-MBEbarbiturate		CC(C)C1(CC=C(C)C)C(=O)NC(=O)NC1=O	Training	-2.59		-2.757	75.27	1.3511	0.00331508	0.167	[4]
t135	5-isopropyl-5-allylbarbiturate		CC(C)C1(CC=C)C(=O)NC(=O)NC1=O	Training	-1.71		-2.094	75.27	0.5709	0.00485603	0.384	[4]
t136	Isoproturon	34123-59-6	CC(C)C1=CC=C(NC(=O)N(C)C)C=C1	Training	-3.47		-3.362	32.34	2.9035	0.00571281	-0.108	[3]
t137	butatbital	77-26-9	CC(C)CC1(CC=C)C(=O)NC(=O)NC1=O	Training	-2.02		-2.426	75.27	0.961	0.00389145	0.406	[4]
t138	7-isobutyltheophylline	90162-60-0	CC(C)CN1C=NC2=C1C(=O)N(C)C(=O)N2C	Training	-0.94		-1.462	61.82	0.0897	0.00799688	0.522	[4]
t139	tolterodine	124937-51-5	CC(C)N(CC[C@H](C1=CC=CC=C1)C1=C(O)C=CC(C)=C1)C(C)C	Training	-2.58		-5.285	23.47	5.34142	0.0139564	2.705	[4]
t140	disopyramide	3737-09-5	CC(C)N(CCC(C(N)=O)(C1=CC=CC=C1)C1=CC=CC=N1)C(C)C	Training	-2.4		-4.198	59.22	3.3619	0.00486569	1.798	[4,14]
t141	delavirdine	136817-59-9	CC(C)NC1=CC=CN=C1N1CCN(CC1)C(=O)C1=CC2=CC(NS(C)(=O)=O)=CC=C2N1	Training	-5.74		-4.502	110.43	2.7171	0.0125634	-1.238	[4]
t142	fenofibrate	49562-28-9	CC(C)OC(=O)C(C)(C)OC1=CC=C(C=C1)C(=O)C1=CC=C(Cl)C=C1	Training	-5.71		-5.207	52.6	4.68	0.0104134	-0.503	[6]
t143	deprenyl (selegiline)	2323-36-6	CC(CC1=CC=CC=C1)N(C)CC#C	Training	-2.51		-2.266	3.24	2.1826	0.0153531	-0.244	[7]
t144	Labetalol HCl	36894-69-6	CC(CCC1=CC=CC=C1)NCC(O)C1=CC=C(O)C(=C1)C(N)=O	Training	-3.43		-3.761	95.58	2.1354	0.00626657	0.331	[4,12]
t145	trimipramine	739-71-9	CC(CN(C)C)CN1C2=C(CCC3=C1C=CC=C3)C=CC=C2	Training	-5.54		-3.966	6.48	4.121	0.0122566	-1.574	[4,7]
t146	alanine	302-72-7	CC(N)C(O)=O	Training	0.25		-0.917	63.32	-0.5818	0.0117018	1.167	[4]
t147	Fendiline	13042-18-7	CC(NCCC(C1=CC=CC=C1)C1=CC=CC=C1)C1=CC=CC=C1	Training	-4		-5.28	12.03	5.5594	0.0162993	1.28	[14]
t148	ethambutol	74-55-5	CC[C@@H](CO)NCCN[C@@H](CC)CO	Training	0.55		-1.182	64.52	-0.2926	0.00967653	1.732	[4]
t149	erythromycin	114-07-8	CC[C@H]1OC(=O)[C@H](C)[C@@H](O[C@H]2C[C@@](C)(OC)[C@@H](O)[C@H](C)O2)[C@H](C)[C@@H](O[C@@H]2O[C@H](C)C[C@@H]([C@H]2O)N(C)C)[C@](C)(O)C[C@@H](C)C(=O)[C@H](C)[C@@H](O)[C@]1(C)O	Training	-3.15		-5.098	193.91	1.7856	0.0571866	1.948	[4]
t150	vinbarbital	125-42-8	CC\C=C(/C)C1(CC)C(=O)NC(=O)NC1=O	Training	-2.3		-2.548	75.27	1.1051	0.00363333	0.248	[4]
t151	5-methyl-5-phenylbarbiturate		CC1(C(=O)NC(=O)NC1=O)C1=CC=CC=C1	Training	-2.38		-1.873	75.27	0.3103	0.00571669	-0.507	[4]
t152	5,5-dimethylbarbiturate		CC1(C)C(=O)NC(=O)NC1=O	Training	-1.74		-1.082	75.27	-0.6214	0.0102106	-0.658	[4]
t153	triamcinolone acetonide	76-25-5	CC1(C)O[C@@H]2C[C@H]3[C@@H]4CCC5=CC(=O)C=C[C@]5(C)[C@@]4(F)[C@@H](O)C[C@]3(C)[C@@]2(O1)C(=O)CO	Training	-4.31		-3.96	93.06	2.4188	0.00647465	-0.35	[4]
t154	5-methyl-5-allylbarbiturate		CC1(CC=C)C(=O)NC(=O)NC1=O	Training	-1.16		-1.554	75.27	-0.0652	0.00726148	0.394	[4]
t155	5-methylcytosine	554-01-8	CC1=C(N)NC(=O)N=C1	Training	-1.44		-1.263	71.77	-0.33948	0.00896654	-0.177	[4]
t156	RTI15		CC1=C2N=C(C#N)C3=CC=CN=C3N(C3CC3)C2=NC=C1	Training	-4.74		-4.026	65.17	3.0433	0.0042879	-0.714	[4]
t157	RTI14		CC1=C2NC(=O)C3=CC=CN=C3N(C3CC3)C2=NC=C1	Training	-3.19		-3.576	58.12	2.65122	0.00331767	0.386	[4]
t158	RTI5		CC1=CC(C)=C2NC(=O)C3=CC=CN=C3N(C3CC3)C2=N1	Training	-4.27		-3.838	58.12	2.95964	0.00381039	-0.432	[4]
t159	Sulfamethoxazole	723-46-6	CC1=CC(NS(=O)(=O)C2=CC=C(N)C=C2)=NO1	Training	-2.7		-3.151	98.22	1.36602	0.00565771	0.451	[3]
t160	zidovudine	30516-87-1	CC1=CN([C@H]2C[C@H](N=[N+]=[N-])[C@@H](CO)O2)C(=O)NC1=O	Training	-1.1		-2.404	133.08	-0.19628	0.0147079	1.304	[4]
t161	Thymine	65-71-4	CC1=CNC(=O)NC1=O	Training	-1.5		-0.917	65.72	-0.62838	0.0115845	-0.583	[3,4]
t162	4-methylpteridine	2432-21-5	CC1=NC=NC2=NC=CN=C12	Training	-0.47		-1.834	51.56	0.72822	0.00674399	1.364	[4]
t163	7-isobutyl-8-methyltheophylline		CC1=NC2=C(N1CC(C)C)C(=O)N(C(=O)N2C)C	Training	-1.6		-1.724	61.82	0.39812	0.00654961	0.124	[4]
t164	2-methylnevirapine		CC1=NC2=C(NC(=O)C3=CC=CN=C3N2C2CC2)C(C)=C1	Training	-4.27		-3.838	58.12	2.95964	0.00381039	-0.432	[4]
t165	2-methylpteridine	2432-20-4	CC1=NC2=NC=CN=C2C=N1	Training	-0.09		-1.834	51.56	0.72822	0.00674399	1.744	[4]
t166	7-methylpteridine	936-40-3	CC1=NC2=NC=NC=C2N=C1	Training	-0.85		-1.834	51.56	0.72822	0.00674399	0.984	[4]
t167	halcion	28911-01-5	CC1=NN=C2CN=C(C3=C(Cl)C=CC=C3)C3=C(C=CC(Cl)=C3)N12	Training	-4.095		-4.67	43.07	4.23352	0.00771935	0.575	[4]
t168	xanax	28981-97-7	CC1=NN=C2CN=C(C3=CC=CC=C3)C3=CC(Cl)=CC=C3N12	Training	-3.6		-4.115	43.07	3.58012	0.00548903	0.515	[4]
t169	tirilazad	110101-66-1	CC1CC2C3CCC4=CC(=O)C=CC4(C3=CCC2(C1C(=O)CN5CCN(CC5)C6=NC(=NC(=C6)N7CCCC7)N8CCCC8)C)C	Training	-7.59		-6.205	72.88	5.4583	0.0201214	-1.385	[4]
t170	Propoxyphene HCl	469-62-5	CCC(=O)O[C@@](CC1=CC=CC=C1)([C@H](C)CN(C)C)C1=CC=CC=C1	Training	-4.985		-4.48	29.54	4.2755	0.00854991	-0.505	[4,8]
t171	butallylonal		CCC(C)C1(C(=O)NC(=O)NC1=O)CC(=C)Br	Training	-2.65		-3.039	75.27	1.6836	0.00313027	0.389	[4]
t172	talbutal	115-44-6	CCC(C)C1(CC=C)C(=O)NC(=O)NC1=O	Training	-2.02		-2.426	75.27	0.961	0.00389145	0.406	[4]
t173	tipranavir	174484-41-4	CCC[C@@]1(CCC2=CC=CC=C2)CC(O)=C([C@H](CC)C2=CC=CC(NS(=O)(=O)C3=CC=C(C=N3)C(F)(F)F)=C2)C(=O)O1	Training	-6.3		-8.335	105.59	7.3255	0.0587927	2.035	[4]
t174	cyclobarbital	52-31-3	CCC1(C(=O)NC(=O)NC1=O)C1=CCCCC1	Training	-2.12		-2.671	75.27	1.2492	0.00342818	0.551	[4]
t175	heptabarbital	509-86-4	CCC1(C(=O)NC(=O)NC1=O)C1=CCCCCC1	Training	-2.91		-3.002	75.27	1.6393	0.00313861	0.092	[4]
t176	5-ethyl-5-isopropylbarbiturate		CCC1(C(C)C)C(=O)NC(=O)NC1=O	Training	-2.15		-1.953	75.27	0.4048	0.00538457	-0.197	[4]
t177	reposal	3625-25-0	CCC1(C(O)=NC(=O)N=C1O)C1=C[C@H]2CC[C@H](C2)C1	Training	-2.7		-4.423	82.25	3.1758	0.00694596	1.723	[4]
t178	5-methyl-5-ethylbarbiturate		CCC1(C)C(=O)NC(=O)NC1=O	Training	-1.23		-1.413	75.27	-0.2313	0.00805955	0.183	[4]
t179	5,5-diethylbarbiturate	57-44-3	CCC1(CC)C(=O)NC(=O)NC1=O	Training	-1.4		-1.744	75.27	0.1588	0.00629667	0.344	[4]
t180	5,5-diethyl-2-thiobarbiturate	77-32-7	CCC1(CC)C(=O)NC(=S)NC1=O	Training	-2.17		-1.601	58.2	0.3237	0.00741187	-0.569	[4]
t181	5-ethyl-5,3-MBEbarbiturate		CCC1(CC=C(C)C)C(=O)NC(=O)NC1=O	Training	-2.25		-2.548	75.27	1.1051	0.00363333	0.298	[4]
t182	5-ethyl-5-allylbarbiturate		CCC1(CC=C)C(=O)NC(=O)NC1=O	Training	-1.61		-1.886	75.27	0.3249	0.00566389	0.276	[4]
t183	5-ethyl-5,3-MBbarbiturate		CCC1(CCC(C)C)C(=O)NC(=O)NC1=O	Training	-2.66		-2.616	75.27	1.185	0.00351304	-0.044	[4]
t184	5-ethyl-5-cyclohexylidene-2-ethylbarbiturate		CCC1(CCC2CCCCC2)C(=O)NC(=O)NC1=O	Training	-3.53		-3.401	75.27	2.1093	0.00330534	-0.129	[4]
t185	secobarbital	76-73-3	CCCC(C)C1(CC=C)C(=O)NC(=O)NC1=O	Training	-2.22		-2.757	75.27	1.3511	0.00331508	0.537	[4]
t186	5-ethyl-5-propylbarbiturate		CCCC1(CC)C(=O)NC(=O)NC1=O	Training	-1.49		-2.076	75.27	0.5489	0.00492199	0.586	[4]
t187	5,5-dipropylbarbiturate		CCCC1(CCC)C(=O)NC(=O)NC1=O	Training	-2.41		-2.407	75.27	0.939	0.00393552	-0.003	[4]
t188	betamethasone-17-valerate	2152-44-5	CCCCC(=O)O[C@@]1([C@@H](C)C[C@H]2[C@@H]3CCC4=CC(=O)C=C[C@]4(C)[C@@]3(F)[C@@H](O)C[C@]12C)C(=O)CO	Training	-4.71		-5.124	100.9	3.6368	0.0144479	0.414	[4]
t189	prostaglandin E2	363-24-6	CCCCC[C@H](O)\C=C\[C@H]1[C@H](O)CC(=O)[C@@H]1C\C=C/CCCC(O)=O	Training	-2.47		-4.696	94.83	3.2511	0.010276	2.226	[4]
t190	alprostadil	745-65-3	CCCCC[C@H](O)\C=C\[C@H]1[C@H](O)CC(=O)[C@@H]1CCCCCCC(O)=O	Training	-3.67		-4.886	94.83	3.4751	0.0114956	1.216	[4]
t191	butethal	77-28-1	CCCCC1(CC)C(=O)NC(=O)NC1=O	Training	-1.66		-2.407	75.27	0.939	0.00393552	0.747	[4]
t192	5-allyl-5-butylbarbiturate		CCCCC1(CC=C)C(=O)NC(=O)NC1=O	Training	-2.11		-2.548	75.27	1.1051	0.00363333	0.438	[4]
t193	5-ethyl-5-pentylbarbiturate		CCCCCC1(CC)C(=O)NC(=O)NC1=O	Training	-2.34		-2.738	75.27	1.3291	0.00333726	0.398	[4]
t194	hexethal	77-30-5	CCCCCCC1(CC)C(=O)NC(=O)NC1=O	Training	-3.05		-3.07	75.27	1.7192	0.0031272	0.02	[4]
t195	5-ethyl-5-heptylbarbiturate		CCCCCCCC1(CC)C(=O)NC(=O)NC1=O	Training	-3.22		-3.401	75.27	2.1093	0.00330534	0.181	[4]
t196	5-ethyl-5-octylbarbiturate		CCCCCCCCC1(CC)C(=O)NC(=O)NC1=O	Training	-3.94		-3.732	75.27	2.4994	0.0038717	-0.208	[4]
t197	5-ethyl-5-nonylbarbiturate		CCCCCCCCCC1(CC)C(=O)NC(=O)NC1=O	Training	-4.46		-4.064	75.27	2.8895	0.00482625	-0.396	[4]
t198	ibutilide	122647-31-8	CCCCCCCN(CC)CCCC(O)C1=CC=C(NS(C)(=O)=O)C=C1	Training	-1.81		-5.052	69.64	4.164	0.00957938	3.242	[4]
t199	7-butyl-8-methyltheophylline		CCCCN1C(=NC2=C1C(=O)N(C(=O)N2C)C)C	Training	-1.75		-1.847	61.82	0.54222	0.00595659	0.097	[4]
t200	1-butyltheobromine	1143-30-2	CCCCN1C(=O)N(C)C2=C(N(C)C=N2)C1=O	Training	-1.63		-1.585	61.82	0.2338	0.00729048	-0.045	[4]
t201	7-butyltheophylline	1021-65-4	CCCCN1C=NC2=C1C(=O)N(C)C(=O)N2C	Training	-1.81		-1.585	61.82	0.2338	0.00729048	-0.225	[4]
t202	bumetadine	28395-03-1	CCCCNC1=CC(=CC(=C1OC1=CC=CC=C1)S(N)(=O)=O)C(O)=O	Training	-3.56		-4.911	118.72	3.0365	0.0175693	1.351	[4]
t203	1-propyltheobromine	63906-63-8	CCCN1C(=O)N(C)C2=C(N(C)C=N2)C1=O	Training	-1.21		-1.253	61.82	-0.1563	0.0093252	0.043	[4]
t204	7-propyltheophylline		CCCN1C=NC2=C1C(=O)N(C(=O)N2C)C	Training	0.02		-1.253	61.82	-0.1563	0.0093252	1.273	[4]
t205	Propafenone	54063-53-5	CCCNCC(O)COC1=C(C=CC=C1)C(=O)CCC1=CC=CC=C1	Training	-5.2		-4.085	58.56	3.2414	0.00448735	-1.115	[14]
t206	SB209670		CCCOC1=CC2=C(C=C1)C(C(C2C1=CC=C(OC)C=C1OCC(O)=O)C(O)=O)C1=CC2=C(OCO2)C=C1	Training	-6.77		-6.318	120.75	4.6543	0.0320242	-0.452	[4,13]
t207	almokalant	123955-10-2	CCCS(=O)CCCN(CC)CC(O)COC1=CC=C(C=C1)C#N	Training	-1.17		-3.423	73.56	2.16868	0.00324357	2.253	[4]
t208	Celiprolol	56980-93-9	CCN(CC)C(=O)NC1=CC(C(C)=O)=C(OCC(O)CNC(C)(C)C)C=C1	Training	-1.9		-4.324	90.9	2.8907	0.00761977	2.424	[14]
t209	1-ethyltheobromine	39832-36-5	CCN1C(=O)N(C)C2=C(N(C)C=N2)C1=O	Training	-0.72		-0.922	61.82	-0.5464	0.0117481	0.202	[4]
t210	lomefloxacin	98079-51-7	CCN1C=C(C(O)=O)C(=O)C2=C1C(F)=C(N1CCNC(C)C1)C(F)=C2	Training	-2.33		-3.123	74.57	1.7959	0.00309607	0.793	[7]
t211	7-ethyltheophylline	23043-88-1	CCN1C=NC2=C1C(=O)N(C)C(=O)N2C	Training	-0.76		-0.922	61.82	-0.5464	0.0117481	0.162	[4]
t212	RTI17		CCN1C2=CC=CC=C2N(C)C(=O)C2=CC=CC=C12	Training	-4.75		-3.667	23.55	3.4346	0.00755972	-1.083	[4]
t213	RTI8		CCN1C2=CC=CC=C2N(C)C(=O)C2=CC=CN=C12	Training	-3.32		-3.367	36.44	2.8296	0.00506722	0.047	[4]
t214	RTI4		CCN1C2=CC=CC=C2N(C)C(=S)C2=CC=CN=C12	Training	-4.71		-3.538	19.37	3.3649	0.00837577	-1.172	[4]
t215	RTI7		CCN1C2=CC=CC=C2OC2=CC=CC=C2C1=O	Training	-3.68		-3.787	29.54	3.459	0.00657478	0.107	[4]
t216	RTI3		CCN1C2=NC(=CC(C)=C2NC(=O)C2=CC=CN=C12)N(C)C	Training	-4.87		-3.565	61.36	2.57472	0.0032296	-1.305	[4]
t217	RTI16		CCN1C2=NC(=CC=C2NC(=O)C2=CC=CN=C12)N(C)CCO	Training	-3.36		-3.098	81.59	1.6288	0.00354283	-0.262	[4]
t218	RTI23		CCN1C2=NC(C)=CC(=C2NC(=O)C2=CC=CN=C12)C(F)(F)F	Training	-4.21		-4.32	58.12	3.52752	0.00535236	0.11	[4]
t219	RTI19		CCN1C2=NC(C)=CC(C)=C2NC(=O)C2=CC=CN=C12	Training	-4.55		-3.717	58.12	2.81714	0.00355258	-0.833	[4]
t220	RTI20		CCN1C2=NC(Cl)=CC=C2N(C)C(=O)C2=CC=CN=C12	Training	-4.11		-3.623	49.33	2.878	0.00384896	-0.487	[4]
t221	RTI1		CCN1C2=NC(OC)=CC(C)=C2NC(=O)C2=CC=CN=C12	Training	-5.15		-3.616	67.35	2.51732	0.0033225	-1.534	[4]
t222	RTI21		CCN1C2=NC=CC=C2C(=O)NC2=CC=C(Cl)N=C12	Training	-5.36		-3.748	58.12	2.8537	0.00361378	-1.612	[4]
t223	RTI12		CCN1C2=NC=CC=C2N(C)C(=O)C2=CC=CN=C12	Training	-2.62		-3.068	49.33	2.2246	0.00360795	0.448	[4]
t224	RTI13		CCN1C2=NC=CC=C2N(C)C(=S)C2=CC=CN=C12	Training	-4.63		-3.239	32.26	2.7599	0.00573226	-1.391	[4]
t225	RTI11		CCN1C2=NC=CC=C2N(CC)C(=O)C2=CC=CN=C12	Training	-2.86		-3.399	49.33	2.6147	0.00362083	0.539	[4]
t226	felodipine	72509-76-3	CCOC(=O)C1=C(C)NC(C)=C(C1C1=CC=CC(Cl)=C1Cl)C(=O)OC	Training	-5.89		-4.8	64.63	3.9643	0.00776091	-1.09	[4]
t227	ethyl p-hydroxybenzoate	120-47-8	CCOC(=O)C1=CC=C(O)C=C1	Training	-2.35		-2.464	46.53	1.5689	0.00487465	0.114	[4]
t228	1,3,5-trichlorobenzene	108-70-3	ClC1=CC(Cl)=CC(Cl)=C1	Training	-4.44		-3.455	0	3.6468	0.0138483	-0.985	[3]
t229	clonidine	4205-90-7	ClC1=CC=CC(Cl)=C1N=C1NCCN1	Training	-0.1		-2.81	36.42	2.1737	0.00547037	2.71	[4]
t230	2-chloropteridine	14159-38-7	ClC1=NC=C2N=CC=NC2=N1	Training	-0.7		-2.127	51.56	1.0732	0.00546945	1.427	[4]
t231	6-chloropteridine	1125-82-2	ClC1=NC2=CN=CN=C2N=C1	Training	-1.12		-2.127	51.56	1.0732	0.00546945	1.007	[4]
t232	7-chloropteridine	1125-84-4	ClC1=NC2=NC=NC=C2N=C1	Training	-0.88		-2.127	51.56	1.0732	0.00546945	1.247	[4]
t233	Diuron	330-54-1	CN(C)C(=O)NC1=CC(Cl)=C(Cl)C=C1	Training	-3.76		-3.518	32.34	3.0869	0.00578238	-0.242	[3]
t234	Fluometuron	2164-17-2	CN(C)C(=O)NC1=CC=CC(=C1)C(F)(F)F	Training	-3.46		-3.273	32.34	2.7989	0.00571156	-0.187	[3]
t235	aminopyrine	58-15-1	CN(C)C1=C(C)N(C)N(C1=O)C1=CC=CC=C1	Training	-0.36		-2.177	30.17	1.55042	0.00842053	1.817	[4]
t236	2-Dimethylaminopteridine	41047-52-3	CN(C)C1=NC=C2N=CC=NC2=N1	Training	0.36		-1.682	54.8	0.4858	0.00722643	2.042	[4]
t237	7-dimethylaminopteridine		CN(C)C1=NC2=NC=NC=C2N=C1	Training	-0.02		-1.682	54.8	0.4858	0.00722643	1.662	[4]
t238	fluopromazine	146-54-3	CN(C)CCCN1C2=CC=CC=C2SC2=CC=C(C=C12)C(F)(F)F	Training	-5.3		-4.933	6.48	5.2598	0.0156686	-0.367	[4]
t239	benzydamine	642-72-8	CN(C)CCCOC1=NN(CC2=CC=CC=C2)C2=C1C=CC=C2	Training	-3.78		-3.762	30.29	3.4151	0.00640554	-0.018	[4]
t240	methotrexate	59-05-2	CN(CC1=NC2=C(N=C1)N=C(N)N=C2N)C1=CC=C(C=C1)C(=O)N[C@@H](CCC(O)=O)C(O)=O	Training	-4.1		-4.086	210.54	0.2684	0.0615984	-0.014	[4]
t241	ephedrine	299-42-3	CN[C@@H](C)[C@H](O)C1=CC=CC=C1	Training	-0.47		-2.022	32.26	1.3279	0.00867176	1.552	[4]
t242	danofloxacin	112398-08-0	CN1C[C@@H]2C[C@H]1CN2C1=CC2=C(C=C1F)C(=O)C(=CN2C1CC1)C(O)=O	Training	-2.9		-3.207	65.78	2.0664	0.00289956	0.307	[7]
t243	azathioprine	446-86-6	CN1C=NC(=C1SC1=NC=NC2=C1NC=N2)[N+]([O-])=O	Training	-3.21		-3.25	115.42	1.1458	0.00945668	0.04	[7]
t244	caffeine	58-08-2	CN1C=NC2=C1C(=O)N(C)C(=O)N2C	Training	-0.88		-0.512	61.82	-1.0293	0.0152851	-0.368	[4]
t245	Pentoxifylline	6493-05-6	CN1C=NC2=C1C(=O)N(CCCCC(C)=O)C(=O)N2C	Training	-0.56		-1.834	78.89	0.193	0.00601417	1.274	[3]
t246	theobromine	83-67-0	CN1C=NC2=C1C(=O)NC(=O)N2C	Training	-2.52		-0.684	72.68	-1.0397	0.0133188	-1.836	[4]
t247	RTI6		CN1C2=C(C)C=C(C)C=C2OC2=NC=C(N)C=C2C1=O	Training	-3.76		-3.758	68.45	2.66294	0.00363019	-0.002	[4]
t248	Diazepam	439-14-5	CN1C2=C(C=C(Cl)C=C2)C(=NCC1=O)C1=CC=CC=C1	Training	-3.75		-3.58	32.67	3.1538	0.00578029	-0.17	[3,4,9]
t249	theophylline	58-55-9	CN1C2=C(NC=N2)C(=O)N(C)C1=O	Training	-1.39		-0.684	72.68	-1.0397	0.0133188	-0.706	[4]
t250	RTI22		CN1C2=CC(N)=CC=C2OC2=CC=C(C)C=C2C1=O	Training	-3.93		-3.795	55.56	2.95952	0.00379826	-0.135	[4]
t251	RTI9		CN1C2=CC=C(C)C=C2OC2=NC=C(N)C=C2C1=O	Training	-3.04		-3.496	68.45	2.35452	0.00316051	0.456	[4]
t252	RTI2		CN1C2=CC=CN=C2N(C2=NC=CC=C2C1=O)C(C)(C)C	Training	-4.85		-3.729	49.33	3.0032	0.00401948	-1.121	[4]
t253	RTI18		CN1C2=CC=CN=C2N(C2CCC2)C2=NC=CC=C2C1=O	Training	-3.54		-3.52	49.33	2.7572	0.00372234	-0.02	[4]
t254	morphine	57-27-2	CN1CC[C@]23[C@H]4OC5=C(O)C=CC(C[C@@H]1[C@@H]2C=C[C@@H]4O)=C35	Training	-3.28		-2.256	52.93	1.1981	0.00488708	-1.024	[4]
t255	pecazaine	60-89-9	CN1CCCC(CN2C3=C(SC4=C2C=CC=C4)C=CC=C3)C1	Training	-4.75		-4.399	6.48	4.6311	0.0133759	-0.351	[4]
t256	clozapine	5786-21-0	CN1CCN(CC1)C1=NC2=CC(Cl)=CC=C2NC2=C1C=CC=C2	Training	-3.24		-4.033	30.87	3.7227	0.00685914	0.793	[3,9,10]
t257	trifluoperazine	117-89-5	CN1CCN(CCCN2C3=C(SC4=C2C=C(C=C4)C(F)(F)F)C=CC=C3)CC1	Training	-4.52		-4.72	9.72	4.9456	0.0137633	0.2	[4]
t258	Antipyrine	60-80-0	CN1N(C(=O)C=C1C)C1=CC=CC=C1	Training	0.505		-2.067	26.93	1.48442	0.00957737	2.572	[3,4]
t259	cefamandole	34444-01-4	CN1N=NN=C1SCC1=C(N2[C@H](SC1)[C@H](NC(=O)[C@H](O)C1=CC=CC=C1)C2=O)C(O)=O	Training	-0.14		-2.669	150.54	-0.2256	0.021235	2.529	[4]
t260	chlordiazepoxide	58-25-3	CNC1=NC2=C(C=C(Cl)C=C2)C(C2=CC=CC=C2)=N(=O)C1	Training	-2.18		-3.703	50.46	2.9507	0.00389435	1.523	[4]
t261	Cocaine	50-36-2	COC(=O)[C@@H]1[C@H]2CC[C@@H](C[C@@H]1OC(=O)C1=CC=CC=C1)N2C	Training	-2.25		-2.873	55.84	1.8677	0.00330881	0.623	[3,4]
t262	cefroxanide	51762-05-1	COC1=C(N2[C@H](SC1)[C@H](NC(=O)[C@H](N)C1=CCC=CC1)C2=O)C(O)=O	Training	-1.89		-2.329	121.96	-0.0674	0.0114145	0.439	[4]
t263	trimazosin	35795-16-5	COC1=C(OC)C(OC)=C2N=C(N=C(N)C2=C1)N1CCN(CC1)C(=O)OCC(C)(C)O	Training	-3.64		-3.637	132.5	1.2673	0.0155785	-0.003	[4]
t264	Terazosin	63590-64-7	COC1=C(OC)C=C2C(N)=NC(=NC2=C1)N1CCN(CC1)C(=O)C1CCCO1	Training	-1.8		-2.969	103.04	1.0568	0.00645382	1.169	[14]
t265	Codeine	76-57-3	COC1=C2O[C@H]3[C@@H](O)C=C[C@H]4[C@H]5CC(C=C1)=C2[C@@]34CCN5C	Training	-1.52		-2.33	41.93	1.5011	0.0058539	0.81	[3,4]
t266	Khellin	82-02-0	COC1=C2OC(C)=CC(=O)C2=C(OC)C2=C1OC=C2	Training	-3.02		-3.819	61.81	2.86482	0.00370552	0.799	[3]
t267	primaquine	90-34-6	COC1=CC(NC(C)CCCN)=C2N=CC=CC2=C1	Training	-2.52		-3.722	60.17	2.7827	0.00351575	1.202	[4]
t268	Astemizole	68844-77-9	COC1=CC=C(CCN2CCC(CC2)NC2=NC3=CC=CC=C3N2CC2=CC=C(F)C=C2)C=C1	Training	-7.18		-5.607	42.32	5.3513	0.0140102	-1.573	[9]
t269	Thebaine	115-37-7	COC1=CC=C2[C@H]3CC4=C5C(O[C@@H]1[C@@]25CCN3C)=C(OC)C=C4	Training	-2.66		-2.932	30.93	2.4245	0.00622066	0.272	[3]
t270	Prazosin	19216-56-9	COC1=CC2=NC(=NC(N)=C2C=C1OC)N1CCN(CC1)C(=O)C1=CC=CO1	Training	-5.08		-3.652	106.95	1.7846	0.00819915	-1.428	[4,13]
t271	2-methoxypterdine	102170-44-5	COC1=NC=C2N=CC=NC2=N1	Training	-1.11		-1.733	60.79	0.4284	0.00655671	0.623	[4]
t272	4-methoxypteridine	30564-38-6	COC1=NC=NC2=C1N=CC=N2	Training	-1.11		-1.733	60.79	0.4284	0.00655671	0.623	[4]
t273	6-methoxypteridine		COC1=NC2=CN=CN=C2N=C1	Training	-1.14		-1.733	60.79	0.4284	0.00655671	0.593	[4]
t274	7-methoxypteridine		COC1=NC2=NC=NC=C2N=C1	Training	-0.91		-1.733	60.79	0.4284	0.00655671	0.823	[4]
t275	Linuron	330-55-2	CON(C)C(=O)NC1=CC=C(Cl)C(Cl)=C1	Training	-3.52		-3.613	41.57	3.0185	0.00457761	0.093	[3]
t276	Thiamphenicol	15318-45-3	CS(=O)(=O)C1=CC=C(C=C1)[C@@H](O)[C@@H](CO)NC(=O)C(Cl)Cl	Training	-2.15		-2.426	103.7	0.4043	0.00703006	0.276	[3]
t277	thioridazine	50-52-2	CSC1=CC2=C(SC3=CC=CC=C3N2CCC2CCCCN2C)C=C1	Training	-5.36		-5.465	6.48	5.8856	0.0189521	0.105	[4,14]
t278	RTI25		FC(F)(F)CN1C2=CC=CC=C2CC2=CC=CC=C2C1=O	Training	-4.8		-3.923	20.31	3.7999	0.00863994	-0.877	[4]
t279	5-Fluorouracil	51-21-8	FC1=CNC(=O)NC1=O	Training	-1.03		-0.773	65.72	-0.7977	0.0127488	-0.257	[3]
t280	RTI24		FCCN1C2=CC=CC=C2CC2=CC=CC=C2C1=O	Training	-3.54		-3.42	20.31	3.2071	0.00811732	-0.12	[4]
t281	levothyroxine	51-48-9	N[C@@H](CC1=CC(I)=C(OC2=CC(I)=C(O)C(I)=C2)C(I)=C1)C(O)=O	Training	-4.26		-5.771	92.78	4.5573	0.0184495	1.511	[6]
t282	Trovafloxacin mesylate	147059-72-1	N[C@H]1[C@@H]2CN(C[C@H]12)C1=C(F)C=C2C(=O)C(=CN(C3=CC=C(F)C=C3F)C2=N1)C(O)=O	Training	-4.48		-3.654	101.45	1.8945	0.00704893	-0.826	[4,8]
t283	Amiloride	2609-46-3	NC(=N)NC(=O)C1=NC(Cl)=C(N)N=C1N	Training	-3.18		-2.046	156.79	-1.08233	0.0246729	-1.134	[4,13]
t284	Benzamide	55-21-0	NC(=O)C1=CC=CC=C1	Training	-0.95		-1.742	43.09	0.7855	0.00823578	0.792	[3]
t285	Salicylamide	65-45-2	NC(=O)C1=CC=CC=C1O	Training	-1.84		-1.828	63.32	0.4911	0.00598179	-0.012	[3]
t286	Pyrazinamide	98-96-4	NC(=O)C1=NC=CN=C1	Training	-0.91		-1.143	68.87	-0.4245	0.00981423	0.233	[3]
t287	2-amino-5-bromobenzoic acid	5794-88-7	NC1=C(C=C(Br)C=C1)C(O)=O	Training	-3.07		-2.88	63.32	1.7295	0.0030303	-0.19	[7]
t288	isoguanine	3373-53-3	NC1=C2NC=NC2=NC(=O)N1	Training	-3.4		-1.373	100.45	-0.7716	0.0103649	-2.027	[4]
t289	minoxidil	38304-91-5	NC1=CC(=NC(N)=[N+]1[O-])N1CCCCC1	Training	-2.04		-1.829	95.11	-0.1303	0.00743338	-0.211	[4]
t290	4-Aminosalicylic acid	65-49-6	NC1=CC=C(C(O)=O)C(O)=C1	Training	-1.96		-2.318	83.55	0.6726	0.00462553	0.358	[3]
t291	4-Aminobenzoic acid	150-13-0	NC1=CC=C(C=C1)C(O)=O	Training	-1.37		-2.232	63.32	0.967	0.00438473	0.862	[3]
t292	Dapsone	80-08-0	NC1=CC=C(C=C1)S(=O)(=O)C1=CC=C(N)C=C1	Training	-3.09		-3.221	86.18	1.6838	0.00403319	0.131	[3]
t293	Sulfadiazine	68-35-9	NC1=CC=C(C=C1)S(=O)(=O)NC1=NC=CC=N1	Training	-3.53		-2.717	97.97	0.8596	0.00565773	-0.813	[3]
t294	Sulfanilamide	63-74-1	NC1=CC=C(C=C1)S(N)(=O)=O	Training	-1.36		-1.72	86.18	-0.0838	0.00697686	0.36	[3]
t295	Cytosine	71-30-7	NC1=NC(=O)NC=C1	Training	-1.16		-1.001	71.77	-0.6479	0.0107915	-0.159	[3,4]
t296	adenine	73-24-5	NC1=NC=NC2=C1N=CN2	Training	-2.18		-1.641	80.48	-0.0649	0.00698875	-0.539	[4]
t297	Adenosine	58-61-7	NC1=NC=NC2=C1N=CN2[C@@H]1O[C@H](CO)[C@@H](O)[C@H]1O	Training	-1.73		-0.996	139.54	-1.98	0.0221584	-0.734	[3]
t298	4-aminopteridine	6973-01-9	NC1=NC=NC2=NC=CN=C12	Training	-2.31		-1.65	77.58	0.002	0.00682572	-0.66	[4]
t299	Acyclovir	59277-89-3	NC1=NC2=C(N=CN2COCCO)C(=O)N1	Training	-2.27		-1.206	119.05	-1.3318	0.0149214	-1.064	[4,13]
t300	6-aminopteridine	1125-83-3	NC1=NC2=CN=CN=C2N=C1	Training	-2.34		-1.65	77.58	0.002	0.00682572	-0.69	[4]
t301	2-aminopteridine	700-81-2	NC1=NC2=NC=CN=C2C=N1	Training	-2.3		-1.65	77.58	0.002	0.00682572	-0.65	[4]
t302	7-aminopteridine	769-66-4	NC1=NC2=NC=NC=C2N=C1	Training	-2.31		-1.65	77.58	0.002	0.00682572	-0.66	[4]
t303	tryptamine	61-54-1	NCCC1=CNC2=CC=CC=C12	Training	-3.3		-2.471	41.81	1.6691	0.00544157	-0.829	[7]
t304	Hydralazine	86-54-4	NNC1=NN=CC2=CC=CC=C12	Training	-2.6		-2.197	63.83	0.9154	0.00448685	-0.403	[14]
t305	Hydrochlorothiazide	58-93-5	NS(=O)(=O)C1=CC2=C(NCNS2(=O)=O)C=C1Cl	Training	-2.7		-2.028	118.36	-0.3513	0.0111683	-0.672	[3,4,6,9,10,11,12,13]
t306	Thalidomide	50-35-1	O=C1N(C2CCC(=O)NC2=O)C(=O)C2=CC=CC=C12	Training	-3.7		-1.822	83.55	0.0878	0.00632726	-1.878	[3]
t307	4-hydroxypteridine	700-47-0	O=C1N=CNC2=NC=CN=C12	Training	-1.47		-1.304	71.53	-0.2869	0.00870581	-0.166	[4]
t308	5,5-diphenylbarbiturate		O=C1NC(=O)C(C(=O)N1)(C1=CC=CC=C1)C1=CC=CC=C1	Training	-4.2		-2.747	75.27	1.3387	0.00332743	-1.453	[4]
t309	cycloethane-1,5-spirobarbiturate		O=C1NC(=O)C2(CC2)C(=O)N1	Training	-1.89		-0.873	75.27	-0.8674	0.0117667	-1.017	[4]
t310	cyclopropane-1,5-spirobarbiturate		O=C1NC(=O)C2(CCC2)C(=O)N1	Training	-1.66		-1.204	75.27	-0.4773	0.00937083	-0.456	[4]
t311	cyclobutane-1,5-spirobarbiturate		O=C1NC(=O)C2(CCCC2)C(=O)N1	Training	-2.35		-1.536	75.27	-0.0872	0.00736314	-0.814	[4]
t312	cyclopentane-1,5-spirobarbiturate		O=C1NC(=O)C2(CCCCC2)C(=O)N1	Training	-3.06		-1.867	75.27	0.3029	0.00574366	-1.193	[4]
t313	cyclohexane-1,5-spirobarbiturate		O=C1NC(=O)C2(CCCCCC2)C(=O)N1	Training	-3.17		-2.198	75.27	0.693	0.00451238	-0.972	[4]
t314	cycloheptane-1,5-spirobarbiturate		O=C1NC(=O)C2(CCCCCCC2)C(=O)N1	Training	-2.98		-2.529	75.27	1.0831	0.00366931	-0.451	[4]
t315	cyclodecane-1,5-spirobarbiturate		O=C1NC(=O)C2(CCCCCCCCCC2)C(=O)N1	Training	-4.59		-3.523	75.27	2.2534	0.00346934	-1.067	[4]
t316	cyclododecane-1,5-spirobarbiturate		O=C1NC(=O)C2(CCCCCCCCCCC2)C(=O)N1	Training	-5.8		-3.855	75.27	2.6435	0.00417909	-1.945	[4]
t317	Uracil	66-22-8	O=C1NC=CC(=O)N1	Training	-1.49		-0.655	65.72	-0.9368	0.01376	-0.835	[3,4]
t318	hypoxanthine	68-94-0	O=C1NC=NC2=C1NC=N2	Training	-2.29		-1.295	74.43	-0.3538	0.00877028	-0.995	[4]
t319	Uric acid	69-93-2	O=C1NC2=C(N1)C(=O)NC(=O)N2	Training	-3.665		-0.759	114.37	-1.7672	0.0168455	-2.906	[3,4]
t320	6-hydroxypteridine	2432-26-0	O=C1NC2=CN=CN=C2N=C1	Training	-2.71		-1.304	71.53	-0.2869	0.00870581	-1.406	[4]
t321	7-hydroxypteridine	2432-27-1	O=C1NC2=NC=NC=C2N=C1	Training	-2.12		-1.304	71.53	-0.2869	0.00870581	-0.816	[4]
t322	5-bromo-2,4-dihydroxybenzoic acid	7355-22-8	OC(=O)C1=C(O)C=C(O)C(Br)=C1	Training	-2.62		-2.975	77.76	1.5585	0.00328093	0.355	[7]
t323	naphthoic acid	86-55-5	OC(=O)C1=C2C=CC=CC2=CC=C1	Training	-3.77		-3.134	37.3	2.538	0.00497262	-0.636	[10]
t324	orotic acid	65-86-1	OC(=O)C1=CC(O)=NC(O)=N1	Training	-1.94		-1.728	103.54	-0.414	0.00911024	-0.212	[4]
t325	Nicotinic acid	59-67-6	OC(=O)C1=CC=CN=C1	Training	-0.85		-1.855	50.19	0.7798	0.0067805	1.005	[3]
t326	sarafloxacin	98105-99-8	OC(=O)C1=CN(C2=CC=C(F)C=C2)C2=CC(N3CCNCC3)=C(F)C=C2C1=O	Training	-3.13		-3.616	74.57	2.3767	0.00358937	0.486	[7]
t327	fenclofenac	34645-84-6	OC(=O)CC1=CC=CC=C1OC1=CC=C(Cl)C=C1Cl	Training	-3.85		-4.88	46.53	4.4128	0.00858666	1.03	[4]
t328	Procyclidine	77-37-2	OC(CCN1CCCC1)(C1CCCCC1)C1=CC=CC=C1	Training	-4.7		-4.095	23.47	3.9404	0.00836384	-0.605	[14]
t329	Trihexyphenidyl	144-11-6	OC(CCN1CCCCC1)(C1CCCCC1)C1=CC=CC=C1	Training	-5.2		-4.426	23.47	4.3305	0.00941803	-0.774	[3,14]
t330	Fluconazole	86386-73-4	OC(CN1C=NC=N1)(CN1C=NC=N1)C1=C(F)C=C(F)C=C1	Training	-1.8		-2.341	81.65	0.7358	0.00443133	0.541	[3,4]
t331	Chloral Hydrate	302-17-0	OC(O)C(Cl)(Cl)Cl	Training	1.7		-1.598	40.46	0.6673	0.00944635	3.298	[3]
t332	Chloramphenicol	56-75-7	OC[C@@H](NC(=O)C(Cl)Cl)[C@H](O)C1=CC=C(C=C1)[N+]([O-])=O	Training	-2.11		-3.004	112.7	0.909	0.00855415	0.894	[3]
t333	mannitol	87-78-5	OC[C@@H](O)[C@@H](O)[C@H](O)[C@H](O)CO	Training	0.06		0.669	121.38	-3.5854	0.032524	-0.609	[4]
t334	naloxone	465-65-6	OC1=C2O[C@H]3C(=O)CC[C@@]4(O)[C@H]5CC(C=C1)=C2[C@@]34CCN5CC=C	Training	-2.9		-2.627	70	1.3014	0.00335366	-0.273	[7]
t335	phenolphtalein	77-09-8	OC1=CC=C(C=C1)C1(OC(=O)C2=C1C=CC=C2)C1=CC=C(O)C=C1	Training	-2.9		-4.492	66.76	3.5601	0.00617745	1.592	[4]
t336	1,8-Dihydroxyanthraquinone	117-10-2	OC1=CC=CC2=C1C(=O)C1=C(O)C=CC=C1C2=O	Training	-5.19		-3.189	74.6	1.8732	0.00311369	-2.001	[3]
t337	allopurinol	315-30-0	OC1=NC=NC2=C1C=NN2	Training	-2.26		-1.65	74.69	0.0585	0.00674975	-0.61	[3,4]
t338	2-hydroxypteridine		OC1=NC2=NC=CN=C2C=N1	Training	-1.95		-1.658	71.79	0.1254	0.00667271	-0.292	[4]
t339	lorazepam	846-49-1	OC1N=C(C2=CC=CC=C2Cl)C2=CC(Cl)=CC=C2NC1=O	Training	-3.6		-4.018	61.69	3.1013	0.00424241	0.418	[4]
t340	flupenthixol	2709-56-0	OCCN1CCN(CCC=C2C3=C(SC4=C2C=C(C=C4)C(F)(F)F)C=CC=C3)CC1	Training	-4.02		-4.71	26.71	4.6017	0.0100468	0.69	[6]
t341	pteridine-7-thiol		SC1=CN=C2C=NC=NC2=N1	Training	-2.71		-1.817	51.56	0.7085	0.00682602	-0.893	[4]
t342	pteridine-4-thiol		SC1=NC=NC2=NC=CN=C12	Training	-2.65		-1.817	51.56	0.7085	0.00682602	-0.833	[4]
t343	pteridine-2-thiol		SC1=NC2=NC=CN=C2C=N1	Training	-2.63		-1.817	51.56	0.7085	0.00682602	-0.813	[4]
t344	pteridine-7-methylthiol		SCC1=CN=C2C=NC=NC2=N1	Training	-1.55		-1.937	51.56	0.8496	0.00626093	0.387	[4]
t345	pteridine-4-methylthiol		SCC1=NC=NC2=NC=CN=C12	Training	-2.37		-1.937	51.56	0.8496	0.00626093	-0.433	[4]
t346	pteridine-2-methylthiol		SCC1=NC2=NC=CN=C2C=N1	Training	-1.75		-1.937	51.56	0.8496	0.00626093	0.187	[4]
v1	Acetazolamide		CC(NC1=NN=C(S1)[S](N)(=O)=O)=O	Validation	-2.44		-1.544	115.04	-0.8561	0.0122141	-0.896	[1,3,7]
v2	Acetylsalicylic Acid		C(C)(=O)OC1=CC=CC=C1C(=O)O	Validation	-1.75		-2.528	63.6	1.3101	0.00357514	0.778	[4,13]
v3	Alclofenac		C=CCOc1ccc(cc1Cl)CC(=O)O	Validation	-3.13		-3.282	46.53	2.5319	0.00382129	0.152	[3,4]
v5	Aripiprazole		O=C1Nc2c(ccc(OCCCCN3CCN(c4c(Cl)c(Cl)ccc4)CC3)c2)CC1	Validation	-6.585		-5.23	44.81	4.8593	0.0109502	-1.355	[1]
v9	Barbital,Buta-		CCC(C)C1(C(=O)NC(=O)NC1=O)CC	Validation	-2.13		-2.285	75.27	0.7949	0.0042547	0.155	[4]
v10	Benzthiazide		C1=C(Cl)C(=CC2=C1NC(=N[S]2(=O)=O)CSCC3=CC=CC=C3)[S](N)(=O)=O	Validation	-4.84		-4.236	118.69	2.2427	0.013449	-0.604	[1,10]
v11	Bromazepam		O=C1Nc2c(C(c3ncccc3)=NC1)cc(Br)cc2	Validation	-3.48		-3.499	54.35	2.6336	0.00337598	0.019	[4]
v13	Carbamazepine		C1=CC=CC3=C1N(C2=C(C=CC=C2)C=C3)C(N)=O	Validation	-3.33		-4.005	46.33	3.3872	0.00487696	0.675	[6]
v20	Chlorpropamide		O=S(=O)(NC(=O)NCCC)c1ccc(Cl)cc1	Validation	-3.23		-3.086	75.27	1.7379	0.00312688	-0.144	[1,7,9]
v23	Cimetidine		C1=NC(=C([NH]1)C)CSCCNC(NC#N)=NC	Validation	-1.655		-2.343	88.89	0.5974	0.00505381	0.688	[1,3,4,7,8,13]
v24	Ciprofloxacin		C2=C(N1CCNCC1)C(=CC4=C2N(C3CC3)C=C(C(O)=O)C4=O)F	Validation	-3.67		-2.943	74.57	1.5833	0.00313065	-0.727	[1,4,7,13]
v26	Corticosterone		[C@@H]23[C@H]([C@H]1[C@]([C@@H](C(CO)=O)CC1)(C)C[C@@H]2O)CCC4=CC(=O)CC[C@]34C	Validation	-3.24		-3.863	74.6	2.6667	0.00416096	0.623	[3,4]
v27	Cortisone Acetate		[C@]34([C@H]([C@H]2[C@@H]([C@@]1(C(=CC(=O)CC1)CC2)C)C(C3)=O)CC[C@@]4(C(COC(C)=O)=O)O)C	Validation	-4.21		-4.158	97.74	2.5606	0.00803929	-0.052	[4]
v30	Desipramine		CNCCCN1c2ccccc2CCc3c1cccc3	Validation	-3.76		-3.613	15.27	3.5328	0.00941713	-0.147	[4,7,14]
v31	Dexamethasone		C[C@@H]1C[C@H]2[C@@H]3CCC4=CC(=O)C=C[C@@]4([C@]3([C@H](C[C@@]2([C@]1(C(=O)CO)O)C)O)F)C	Validation	-3.59		-3.545	94.83	1.8957	0.0056273	-0.045	[4]
v32	Diazoxide		C1=C2C(=CC(=C1)Cl)[S](N=C(N2)C)(=O)=O	Validation	-3.41		-2.76	58.53	1.6818	0.00332043	-0.65	[1,7,9]
v33	Diclofenac		C1=C(C(=CC=C1)CC(=O)O)NC2=C(C=CC=C2Cl)Cl	Validation	-5.46		-4.885	49.33	4.3641	0.00845258	-0.575	[1,3,4,7,11,12]
v35	Difloxacin		C2=C(N1CCN(C)CC1)C(=CC4=C2N(C3=CC=C(F)C=C3)C=C(C(O)=O)C4=O)F	Validation	-3.6		-3.761	65.78	2.7189	0.00358495	0.161	[1,7]
v36	Diltiazem		[C@@H]1([C@H](C(N(CCN(C)C)C2=C(S1)C=CC=C2)=O)OC(C)=O)C3=CC=C(OC)C=C3	Validation	-3		-4.201	59.08	3.3685	0.00487951	1.201	[1,7,8]
v38	DOPA,L-		OC1=C(C=CC(=C1)C[C@H](N)C(=O)O)O	Validation	-1.82		-2.128	103.78	0.0522	0.00773314	0.308	[3]
v39	Enalapril		[C@@H]2(N(C([C@@H](N[C@@H](CCC1=CC=CC=C1)C(OCC)=O)C)=O)CCC2)C(O)=O	Validation	-1.305		-3.316	95.94	1.6046	0.00543691	2.011	[4,8]
v41	Estrone		[C@H]34[C@H]2[C@@H](C1=C(C=C(O)C=C1)CC2)CC[C@@]3(C(=O)CC4)C	Validation	-5.425		-4.22	37.3	3.8174	0.0064726	-1.205	[3,4]
v45	Fenbufen		O=C(O)CCC(=O)c1ccc(cc1)c1ccccc1	Validation	-5.245		-4.151	54.37	3.4011	0.00482631	-1.094	[4,9]
v46	Flumequine		O=C1C(C(O)=O)=CN2C(C)CCc3c2c1cc(F)c3	Validation	-3.8		-3.337	59.3	2.346	0.00304162	-0.463	[1,7]
v47	Flurbiprofen		O=C(O)C(C)c1cc(F)c(cc1)c1ccccc1	Validation	-4.255		-4.104	37.3	3.6808	0.00611334	-0.151	[1,3,4,7,12]
v48	Folic Acid		[C@H](NC(C3=CC=C(NCC1=NC2=C(N=C1)NC(=NC2=O)N)C=C3)=O)(CCC(O)=O)C(O)=O	Validation	-5.265		-3.866	213.28	-0.0448	0.0624552	-1.399	[6,10]
v50	Glipizide		C1=CC(=CC=C1[S](NC(NC2CCCCC2)=O)(=O)=O)CCNC(C3=NC=C(N=C3)C)=O	Validation	-5.5		-4.287	130.15	2.07812	0.0174493	-1.213	[1,3,6,7]
v51	Griseofulvin		C[C@@H]1CC(=O)C=C([C@]12C(=O)c3c(cc(c(c3O2)Cl)OC)OC)OC	Validation	-4.83		-3.926	71.06	2.8103	0.00415579	-0.904	[3,4,9,13]
v52	Haloperidol		O=C(c1ccc(F)cc1)CCCN1CCC(CC1)(O)c1ccc([Cl])cc1	Validation	-5.33		-4.791	40.54	4.4256	0.00858403	-0.539	[1,11,14]
v55	Indomethacin		C1=CC(=CC2=C1[N](C(=C2CC(O)=O)C)C(C3=CC=C(Cl)C=C3)=O)OC	Validation	-5.2		-4.833	68.53	3.92732	0.00810392	-0.367	[4,9,10]
v56	Indoprofen		C1=CC(=CC=C1N2C(C3=C(C2)C=CC=C3)=O)C(C(O)=O)C	Validation	-4.82		-3.894	57.61	3.0351	0.00395943	-0.926	[3,4,9]
v57	Ketoconazole		[C@]4(C1=CC=C(C=C1Cl)Cl)(O[C@@H](COC3=CC=C(N2CCN(C(C)=O)CC2)C=C3)CO4)C[N]5C=CN=C5	Validation	-3.915		-5.078	69.06	4.2058	0.00972531	1.163	[4,11]
v58	Maprotiline		CNCCCC12c3c(cccc3)C(CC1)c3c2cccc3	Validation	-4.72		-4.135	12.03	4.2114	0.011096	-0.585	[1,7,14]
v59	Metolazone		CC2Nc1cc(Cl)c(cc1C(=O)N2c3ccccc3C)S(N)(=O)=O	Validation	-4.33		-4.201	92.5	2.71412	0.00731745	-0.129	[4]
v61	Naproxen		C1=C2C(=CC=C1C(C(O)=O)C)C=C(OC)C=C2	Validation	-4.23		-3.711	46.53	3.0365	0.00421391	-0.519	[1,3,4,7,9,12]
v63	Nevirapine		C4=NC1=C(NC(C3=C(N1C2CC2)N=CC=C3)=O)C(=C4)C	Validation	-3.19		-3.576	58.12	2.65122	0.00331767	0.386	[4]
v66	Norfloxacin		C1=C3C(=CC(=C1N2CCNCC2)F)C(C(=CN3CC)C(O)=O)=O	Validation	-2.76		-2.675	74.57	1.2683	0.00339386	-0.085	[1,7]
v67	Nortriptyline		C1=CC=CC2=C1C(C3=C(CC2)C=CC=C3)=CCCNC	Validation	-3.94		-3.808	12.03	3.8264	0.0104609	-0.132	[1,7]
v69	Ofloxacin		CC1COc2c3n1cc(c(=O)c3cc(c2N4CCN(CC4)C)F)C(=O)O	Validation	-1.27		-2.917	75.01	1.544	0.00316427	1.647	[1,7]
v70	Oxazepam		C1=C(Cl)C=CC2=C1C(=NC(O)C(N2)=O)C3=CC=CC=C3	Validation	-3.95		-3.463	61.69	2.4479	0.00309591	-0.487	[4]
v72	Papaverine		C1=C(OC)C(=CC2=CC=NC(=C12)CC3=CC=C(C(=C3)OC)OC)OC	Validation	-4.21		-4.465	49.81	3.86	0.00626664	0.255	[1,3,7,11]
v73	Perphenazine		C1=C(Cl)C=CC3=C1N(C2=C(C=CC=C2)S3)CCCN4CCN(CCO)CC4	Validation	-4.16		-4.205	29.95	3.9427	0.00749254	0.045	[3,4,9]
v74	Phenacetin		C1=CC(=CC=C1NC(C)=O)OCC	Validation	-2.37		-2.731	38.33	2.0437	0.00532067	0.361	[3,4,9]
v75	Phenazopyridine		C1=C(C(=NC(=C1)N)N)N=NC2=CC=CC=C2	Validation	-4.19		-4.109	89.65	2.6614	0.006509	-0.081	[1,4,7]
v76	Pindolol		C1=C[NH]C2=C1C(=CC=C2)OCC(CNC(C)C)O	Validation	-3.81		-2.929	57.28	1.9056	0.00317856	-0.881	[1,3,4,7,13]
v79	Primidone		C1=CC=CC=C1C2(C(NCNC2=O)=O)CC	Validation	-2.64		-1.783	58.2	0.5379	0.00645765	-0.857	[3]
v80	Probenecid		C1=CC(=CC=C1[S](N(CCC)CCC)(=O)=O)C(O)=O	Validation	-4.88		-3.464	74.68	2.1955	0.00335137	-1.416	[1,4,9,10,13]
v81	Promazine		C1=CC=CC3=C1N(C2=C(C=CC=C2)S3)CCCN(C)C	Validation	-4.3		-4.068	6.48	4.241	0.0124602	-0.232	[4]
v82	Promethazine		C1=CC=CC2=C1N(C3=C(S2)C=CC=C3)CC(C)N(C)C	Validation	-4.365		-4.066	6.48	4.2394	0.0124573	-0.299	[1,4,14]
v88	Strychnine		c1ccc2c(c1)[C@]34CCN5[C@H]3C[C@@H]6[C@@H]7[C@@H]4N2C(=O)C[C@@H]7OCC=C6C5	Validation	-3.33		-2.68	32.78	2.0925	0.00633805	-0.65	[3]
v89	Sulfasalazine		C2=C([S](=O)(=O)NC1=CC=CC=N1)C=CC(=C2)N\N=C3/C=C(C(=O)C=C3)C(O)=O	Validation	-6.21		-5.851	141.31	3.7016	0.034698	-0.359	[1,7]
v90	Sulfathiazole		C2=CN=C(N[S](=O)(=O)C1=CC=C(C=C1)N)S2	Validation	-2.69		-3.069	85.08	1.5261	0.00385573	0.379	[1,7]
v93	Sulindac		C1=CC(=CC2=C1C(/C(=C2CC(O)=O)C)=C\C3=CC=C([S](C)=O)C=C3)F	Validation	-4.51		-4.97	54.37	4.3655	0.00877996	0.46	[3,4,6,7,9]
v94	Tetracaine		CCCCNc1ccc(cc1)C(=O)OCCN(C)C	Validation	-3.05		-3.272	41.57	2.617	0.00436235	0.222	[1,7]
v95	Tetracycline		[C@@H]23C[C@@H]1[C@](O)(C4=C(C(=C1C(=O)[C@]2(O)C(=O)\C(C(=O)[C@H]3N(C)C)=C(/O)N)O)C(=CC=C4)O)C	Validation	-3		-3.195	181.62	-0.2144	0.0379441	0.195	[1,6,7]
v97	Triamcinolone		[C@]23([C@H]([C@H]1[C@]([C@](C(CO)=O)(O)[C@@H](C1)O)(C)C[C@@H]2O)CCC4=CC(=O)C=C[C@]34C)F	Validation	-3.68		-2.798	115.06	0.6205	0.00911682	-0.882	[4]
v99	Warfarin		C3=C(C(C1=C(OC2=C(C1=O)C=CC=C2)O)CC(=O)C)C=CC=C3	Validation	-4.775		-4.546	67.51	3.6096	0.00647136	-0.229	[1,4,7]
v100	Xanthine		N1C(C2=C(NC1=O)N=C[NH]2)=O	Validation	-2.48		-1.027	94.4	-1.0605	0.0117474	-1.453	[4]
v101	Amantadine		C12(N)CC3CC(C1)CC(C2)C3	Validation	-1.9		-2.416	26.02	1.9139	0.00841334	0.516	[1,5,6,7]
v102	Amiodarone		C1=CC=CC2=C1C(=C(O2)CCCC)C(=O)C3=CC(=C(OCCN(CC)CC)C(=C3)I)I	Validation	-10.045		-6.959	42.68	6.9362	0.0284468	-3.086	[1,5,7,14]
v103	Amodiaquine		C1=CC(=CC2=NC=CC(=C12)NC3=CC=C(C(=C3)CN(CC)CC)O)Cl	Validation	-5.64		-5.561	48.39	5.1792	0.0132789	-0.079	[1,5,7]
v104	Bisoprolol		CC(C)NCC(COc1ccc(cc1)COCCOC(C)C)O	Validation	-2.09		-3.364	59.95	2.3659	0.00304199	1.274	[1,5]
v105	Bromocriptine		[C@@]56(N(C([C@@](NC([C@@H]4C=C3C1=CC=CC2=C1C(=C(Br)[NH]2)C[C@H]3N(C4)C)=O)(C(C)C)O5)=O)[C@H](C(=O)N7[C@H]6CCC7)CC(C)C)O	Validation	-5.5		-5.035	118.21	3.1928	0.0183438	-0.465	[5]
v106	Buprenorphine		O[C@]([C@@H]1([C@]2([C@H]3([C@]45([C@@]([C@H]([N@@](CC4)(CC4CC4))(Cc4c5c(O3)c(O)cc4))(C1)(CC2))))(OC)))(C(C)(C)C)(C)	Validation	-5.22		-5.14	62.16	4.4138	0.00990009	-0.08	[4,5]
v107	Chlorprothixene		C1=C(Cl)C=CC3=C1\C(C2=C(C=CC=C2)S3)=C/CCN(C)C	Validation	-6.145		-4.818	3.24	5.188	0.0160088	-1.327	[1,3,5,6,7,14]
v108	Clofazimine		C1=CC=CC3=C1N(C2=CC(=NC(C)C)C(=CC2=N3)NC4=CC=C(Cl)C=C4)C5=CC=C(Cl)C=C5	Validation	-9.05		-7.421	42.21	7.4898	0.0348945	-1.629	[5]
v109	Curcumin		Oc1ccc(cc1OC)/C=C/C(=O)CC(=O)/C=C/c2ccc(O)c(OC)c2	Validation	-5.36		-4.767	93.06	3.3699	0.0104043	-0.593	[5]
v110	Danazol		[C@@H]23[C@H]([C@H]1[C@]([C@@](C#C)(O)CC1)(C)CC2)CCC4=CC5=C(C[C@]34C)C=NO5	Validation	-5.805		-4.712	46.26	4.221	0.00768292	-1.093	[4,5]
v111	Didanosine		O=C1c2c(N=CN1)[n@@](cn2)([C@@H]1(O[C@H](CO)(CC1)))	Validation	-1.24		-1.726	93.03	-0.2105	0.00761754	0.486	[5]
v112	Diflunisal		C2=C(C1=CC=C(C(=C1)C(O)=O)O)C(=CC(=C2)F)F	Validation	-4.955		-3.893	57.53	3.0356	0.00395933	-1.062	[1,5,10,11]
v113	Diphenhydramine		CN(C)CCOC(c1ccccc1)c2ccccc2	Validation	-3.08		-3.414	12.47	3.3542	0.0100783	0.334	[1,5,7]
v114	Etoxadrol		CC[C@@]1(OC[C@@H](O1)[C@@H]2CCCCN2)c3ccccc3	Validation	-1.96		-3.249	30.49	2.8069	0.00604045	1.289	[5]
v115	Ezetimibe		O[C@@H](CC[C@@H]1([C@H](N(C1=O)c1ccc(F)cc1)(c1ccc(O)cc1)))(c1ccc(F)cc1)	Validation	-4.94		-5.52	60.77	4.8883	0.0127916	0.58	[5]
v116	Fentiazac		c1ccc(cc1)c2nc(c(s2)CC(=O)O)c3ccc(cc3)Cl	Validation	-5.84		-5.233	50.19	4.7576	0.0106797	-0.607	[5]
v117	Iopanoic Acid		C1=C(C(=C(C(=C1I)CC(C(O)=O)CC)I)N)I	Validation	-5.49		-4.584	63.32	3.7359	0.00655238	-0.906	[5]
v118	Itraconazole		[C@]6(C1=C(C=C(Cl)C=C1)Cl)(O[C@@H](COC2=CC=C(C=C2)N5CCN(C3=CC=C(C=C3)N4C(N(C(CC)C)N=C4)=O)CC5)CO6)C[N]7C=NC=N7	Validation	-8.98		-6.836	104.7	5.5773	0.0338099	-2.144	[5]
v119	Miconazole		C1=C(C=CC(=C1Cl)COC(C[N]2C=NC=C2)C3=C(C=C(C=C3)Cl)Cl)Cl	Validation	-5.79		-6.29	27.05	6.4548	0.022046	0.5	[1,4,5,7]
v120	Mifepristone		[C@H]23C(=C1C(=CC(=O)CC1)CC2)[C@H](C[C@]4([C@H]3CC[C@]4(C#CC)O)C)C5=CC=C(C=C5)N(C)C	Validation	-5.825		-5.624	40.54	5.4065	0.0142937	-0.201	[3,5,9,14]
v121	Omeprazole		Cc1cnc(c(c1OC)C)CS(=O)c2[nH]c3ccc(cc3n2)OC	Validation	-3.56		-4.103	77.1	2.89974	0.00509846	0.543	[4,5]
v122	Pioglitazone		CCc1ccc(nc1)CCOc2ccc(cc2)CC3C(=O)NC(=O)S3	Validation	-6.2		-4.177	68.29	3.1596	0.00488113	-2.023	[1,5]
v123	Procaine		C1=C(C(OCCN(CC)CC)=O)C=CC(=C1)N	Validation	-1.78		-2.783	55.56	1.7674	0.00343935	1.003	[1,4,5,7]
v124	Quinine		[C@@H]2(N1C[C@H](C=C)[C@H](CC1)C2)[C@@H](C3=CC=NC4=C3C=C(C=C4)OC)O	Validation	-2.81		-3.811	45.59	3.1732	0.00448335	1.001	[1,4,5,7,8]
v125	Raloxifene		C(=O)(c1c(-c2ccc(O)cc2)sc3c1ccc(O)c3)c4ccc(OCCN5CCCCC5)cc4	Validation	-6.82		-6.682	70	6.0752	0.0254767	-0.138	[5]
v126	Rifabutin		C(=O)(OC1C(C(OC)C=COC2(C(=O)c3c4c(C(=O)C(=C5C4=NC6(N5)CCN(CC(C)C)CC6)NC(=O)C(=CC=CC(C(O)C(C(O)C1C)C)C)C)c(c(c3O2)C)O)C)C)C	Validation	-4.09		-7.695	205.55	4.61572	0.102571	3.605	[5]
v127	Saquinavir		[C@@H]15[C@@H](CN([C@@H](C1)C(=O)NC(C)(C)C)C[C@@H](O)[C@@H](NC(=O)[C@@H](NC(=O)C2=NC3=C(C=C2)C=CC=C3)CC(=O)N)CC4=CC=CC=C4)CCCC5	Validation	-5.92		-5.757	166.75	3.0924	0.0466072	-0.163	[5]
v128	Sulfadimethoxine		C1=C(N=C(N=C1N[S](C2=CC=C(N)C=C2)(=O)=O)OC)OC	Validation	-3.74		-3.038	116.43	0.8768	0.0095117	-0.702	[5]
v129	Tamoxifen		C1=CC(=CC=C1\C(=C(C2=CC=CC=C2)\CC)C3=CC=CC=C3)OCCN(C)C	Validation	-7.55		-5.658	12.47	5.9961	0.018936	-1.892	[4,5,9]
v130	Telmisartan		CCCc1nc2c(cc(cc2n1Cc3ccc(cc3)c4ccccc4C(=O)O)c5nc6ccccc6n5C)C	Validation	-6.73		-7.74	72.94	7.26442	0.0411747	1.01	[5]
v131	Terfenadine		C1=CC=CC=C1C(C3CCN(CCCC(C2=CC=C(C(C)(C)C)C=C2)O)CC3)(C4=CC=CC=C4)O	Validation	-7.72		-6.559	43.7	6.4458	0.0234474	-1.161	[1,4,5,6,8,10]
v132	Thiabendazole		C3=CC1=C([NH]C(=N1)C2=CSC=N2)C=C3	Validation	-3.725		-3.331	41.57	2.6864	0.00437016	-0.394	[1,5,10]
v1	Acetazolamide		CC(NC1=NN=C(S1)[S](N)(=O)=O)=O	Tight test set		-2.38	-1.544	115.04	-0.8561	0.0122141	-0.836	[2]
v2	Acetylsalicylic Acid		C(C)(=O)OC1=CC=CC=C1C(=O)O	Tight test set		-1.67	-2.528	63.6	1.3101	0.00357514	0.858	[2]
v3	Alclofenac		C=CCOc1ccc(cc1Cl)CC(=O)O	Tight test set		-4.4	-3.282	46.53	2.5319	0.00382129	-1.118	[2]
v4	Ambroxol		O[C@@H]2CC[C@@H](NCc1cc(Br)cc(Br)c1N)CC2	Tight test set		-3.87	-4.034	58.28	3.1869	0.00433336	0.164	[2]
v5	Aripiprazole		O=C1Nc2c(ccc(OCCCCN3CCN(c4c(Cl)c(Cl)ccc4)CC3)c2)CC1	Tight test set		-6.64	-5.23	44.81	4.8593	0.0109502	-1.41	[2]
v6	Atovaquone		O=C1c2ccccc2C(=O)C(O)=C1C1CCC(CC1)c1ccc([Cl])cc1	Tight test set		-6.07	-5.938	54.37	5.5051	0.0165101	-0.132	[2]
v7	Atrazine		CCNc1nc(nc(n1)Cl)NC(C)C	Tight test set		-3.69	-2.91	62.73	1.7771	0.00301345	-0.78	[2]
v8	Baclofen		C1=CC(=CC=C1C(CC(O)=O)CN)Cl	Tight test set		-1.78	-2.988	63.32	1.857	0.00294856	1.208	[2]
v9	Barbital,Buta-		CCC(C)C1(C(=O)NC(=O)NC1=O)CC	Tight test set		-2.22	-2.285	75.27	0.7949	0.0042547	0.065	[2]
v10	Benzthiazide		C1=C(Cl)C(=CC2=C1NC(=N[S]2(=O)=O)CSCC3=CC=CC=C3)[S](N)(=O)=O	Tight test set		-4.84	-4.236	118.69	2.2427	0.013449	-0.604	[2]
v11	Bromazepam		O=C1Nc2c(C(c3ncccc3)=NC1)cc(Br)cc2	Tight test set		-3.39	-3.499	54.35	2.6336	0.00337598	0.109	[2]
v12	Candesartan cilexetil		CCOC1=NC2=CC=CC(=C2N1CC3=CC=C(C=C3)C4=CC=CC=C4C5=NNN=N5)C(=O)OC(C)OC(=O)OC6CCCCC6	Tight test set		-6.79	-8.108	143.34	6.3191	0.0696207	1.318	[2]
v13	Carbamazepine		C1=CC=CC3=C1N(C2=C(C=CC=C2)C=C3)C(N)=O	Tight test set		-3.22	-4.005	46.33	3.3872	0.00487696	0.785	[2]
v14	Carbazole		C1=CC=CC2=C1[NH]C3=CC=CC=C23	Tight test set		-5.19	-3.441	15.79	3.3211	0.00921111	-1.749	[2]
v15	Carbendazim		C1=CC=CC2=C1[NH]C(=N2)NC(OC)=O	Tight test set		-4.56	-2.951	67.01	1.7412	0.00295016	-1.609	[2]
v16	Cefmenoxime		Cn1c(nnn1)SCC2=C(N3[C@@H]([C@@H](C3=O)NC(=O)/C(=N\OC)/c4csc(n4)N)SC2)C(=O)O	Tight test set		-3.27	-2.792	190.81	-0.8698	0.0429498	-0.478	[2]
v17	Cefprozil		C/C=C/C1=C(N2[C@@H]([C@@H](C2=O)NC(=O)[C@@H](c3ccc(cc3)O)N)SC1)C(=O)O	Tight test set		-1.68	-3.169	132.96	0.7067	0.0147009	1.489	[2]
v18	Celecoxib		C2=C([N](C1=CC=C([S](N)(=O)=O)C=C1)N=C2C(F)(F)F)C3=CC=C(C=C3)C	Tight test set		-5.89	-4.639	77.98	3.51392	0.00763846	-1.251	[2]
v19	Cephradine		[C@H]13N(C(=O)[C@H]1NC([C@@H](C2=CCC=CC2)N)=O)C(=C(C)CS3)C(O)=O	Tight test set		-1.18	-2.528	112.73	0.3486	0.00875713	1.348	[2]
v20	Chlorpropamide		O=S(=O)(NC(=O)NCCC)c1ccc(Cl)cc1	Tight test set		-3.17	-3.086	75.27	1.7379	0.00312688	-0.084	[2]
v21	Deoxycholic Acid		C[C@H](CCC(=O)O)[C@H]1CC[C@@H]2[C@@]1([C@H](C[C@H]3[C@H]2CC[C@H]4[C@@]3(CC[C@H](C4)O)C)O)C	Tight test set		-4.62	-5.454	77.76	4.4779	0.0133157	0.834	[2]
v22	Cilostazol		C3=C(OCCCCC1=NN=N[N]1C2CCCCC2)C=CC4=C3CCC(N4)=O	Tight test set		-4.93	-4.663	81.93	3.4647	0.00818017	-0.267	[2]
v23	Cimetidine		C1=NC(=C([NH]1)C)CSCCNC(NC#N)=NC	Tight test set		-1.52	-2.343	88.89	0.5974	0.00505381	0.823	[2]
v24	Ciprofloxacin		C2=C(N1CCNCC1)C(=CC4=C2N(C3CC3)C=C(C(O)=O)C4=O)F	Tight test set		-3.57	-2.943	74.57	1.5833	0.00313065	-0.627	[2]
v25	Cisapride		O=C(c1c(OC)cc(N)c([Cl])c1)NC1C(OC)CN(CC1)CCCOc1ccc(F)cc1	Tight test set		-6.78	-4.641	86.05	3.3581	0.00856541	-2.139	[2]
v26	Corticosterone		[C@@H]23[C@H]([C@H]1[C@]([C@@H](C(CO)=O)CC1)(C)C[C@@H]2O)CCC4=CC(=O)CC[C@]34C	Tight test set		-3.29	-3.863	74.6	2.6667	0.00416096	0.573	[2]
v27	Cortisone Acetate		[C@]34([C@H]([C@H]2[C@@H]([C@@]1(C(=CC(=O)CC1)CC2)C)C(C3)=O)CC[C@@]4(C(COC(C)=O)=O)O)C	Tight test set		-4.22	-4.158	97.74	2.5606	0.00803929	-0.062	[2]
v28	Cyclosporine A		CCC1C(=O)N(CC(=O)N(C(C(=O)NC(C(=O)N(C(C(=O)NC(C(=O)NC(C(=O)N(C(C(=O)N(C(C(=O)N(C(C(=O)N(C(C(=O)N1)C(C(C)CC=CC)O)C)C(C)C)C)CC(C)C)C)CC(C)C)C)C)C)CC(C)C)C)C(C)C)CC(C)C)C)C	Tight test set		-5.03	-7.769	278.8	3.269	0.177522	2.739	[2]
v29	Daidzein		c1cc(ccc1c2coc3cc(ccc3c2=O)O)O	Tight test set		-5.23	-3.972	70.67	2.8712	0.00427389	-1.258	[2]
v30	Desipramine		CNCCCN1c2ccccc2CCc3c1cccc3	Tight test set		-3.83	-3.613	15.27	3.5328	0.00941713	-0.217	[2]
v31	Dexamethasone		C[C@@H]1C[C@H]2[C@@H]3CCC4=CC(=O)C=C[C@@]4([C@]3([C@H](C[C@@]2([C@]1(C(=O)CO)O)C)O)F)C	Tight test set		-3.56	-3.545	94.83	1.8957	0.0056273	-0.015	[2]
v32	Diazoxide		C1=C2C(=CC(=C1)Cl)[S](N=C(N2)C)(=O)=O	Tight test set		-3.43	-2.76	58.53	1.6818	0.00332043	-0.67	[2]
v33	Diclofenac		C1=C(C(=CC=C1)CC(=O)O)NC2=C(C=CC=C2Cl)Cl	Tight test set		-5.34	-4.885	49.33	4.3641	0.00845258	-0.455	[2]
v34	Diflorasone Diacetate		C[C@H]1C[C@H]2[C@@H]3C[C@@H](C4=CC(=O)C=C[C@@]4([C@]3([C@H](C[C@@]2([C@]1(C(=O)COC(=O)C)OC(=O)C)C)O)F)C)F	Tight test set		-4.82	-4.672	106.97	2.9853	0.012708	-0.148	[2]
v35	Difloxacin		C2=C(N1CCN(C)CC1)C(=CC4=C2N(C3=CC=C(F)C=C3)C=C(C(O)=O)C4=O)F	Tight test set		-3.83	-3.761	65.78	2.7189	0.00358495	-0.069	[2]
v36	Diltiazem		[C@@H]1([C@H](C(N(CCN(C)C)C2=C(S1)C=CC=C2)=O)OC(C)=O)C3=CC=C(OC)C=C3	Tight test set		-3.02	-4.201	59.08	3.3685	0.00487951	1.181	[2]
v37	Diphenylamine		c1ccc(cc1)Nc2ccccc2	Tight test set		-3.53	-3.472	12.03	3.4302	0.0102021	-0.058	[2]
v38	DOPA,L-		OC1=C(C=CC(=C1)C[C@H](N)C(=O)O)O	Tight test set		-1.76	-2.128	103.78	0.0522	0.00773314	0.368	[2]
v39	Enalapril		[C@@H]2(N(C([C@@H](N[C@@H](CCC1=CC=CC=C1)C(OCC)=O)C)=O)CCC2)C(O)=O	Tight test set		-1.36	-3.316	95.94	1.6046	0.00543691	1.956	[2]
v40	Estradiol,17α-		C[C@]12CC[C@@H]3c4ccc(cc4CC[C@H]3[C@@H]1CC[C@H]2O)O	Tight test set		-5	-4.096	40.46	3.6092	0.0057085	-0.904	[2]
v41	Estrone		[C@H]34[C@H]2[C@@H](C1=C(C=C(O)C=C1)CC2)CC[C@@]3(C(=O)CC4)C	Tight test set		-5.38	-4.22	37.3	3.8174	0.0064726	-1.16	[2]
v42	Ethoxzolamide		C1=C(OCC)C=CC2=C1SC(=N2)[S](N)(=O)=O	Tight test set		-3.76	-2.866	82.28	1.3424	0.00365292	-0.894	[2]
v43	Etoposide		[C@H]1(C5=C([C@H](C2[C@@H]1C(OC2)=O)O[C@@H]3O[C@H]4[C@H]([C@@H]([C@H]3O)O)O[C@@H](OC4)C)C=C6C(=C5)OCO6)C7=CC(=C(C(=C7)OC)O)OC	Tight test set		-3.6	-4.169	160.83	1.3386	0.0301665	0.569	[2]
v44	Eucalyptol		CC1(C2CCC(O1)(CC2)C)C	Tight test set		-1.66	-2.842	9.23	2.7441	0.0116074	1.182	[2]
v45	Fenbufen		O=C(O)CCC(=O)c1ccc(cc1)c1ccccc1	Tight test set		-5.18	-4.151	54.37	3.4011	0.00482631	-1.029	[2]
v46	Flumequine		O=C1C(C(O)=O)=CN2C(C)CCc3c2c1cc(F)c3	Tight test set		-3.9	-3.337	59.3	2.346	0.00304162	-0.563	[2]
v47	Flurbiprofen		O=C(O)C(C)c1cc(F)c(cc1)c1ccccc1	Tight test set		-4.34	-4.104	37.3	3.6808	0.00611334	-0.236	[2]
v48	Folic Acid		[C@H](NC(C3=CC=C(NCC1=NC2=C(N=C1)NC(=NC2=O)N)C=C3)=O)(CCC(O)=O)C(O)=O	Tight test set		-5.96	-3.866	213.28	-0.0448	0.0624552	-2.094	[2]
v49	Ganciclovir		C1=NC2=C([N]1COC(CO)CO)NC(=NC2=O)N	Tight test set		-1.78	-1	139.28	-1.9709	0.0220484	-0.78	[2]
v50	Glipizide		C1=CC(=CC=C1[S](NC(NC2CCCCC2)=O)(=O)=O)CCNC(C3=NC=C(N=C3)C)=O	Tight test set		-5.61	-4.287	130.15	2.07812	0.0174493	-1.323	[2]
v51	Griseofulvin		C[C@@H]1CC(=O)C=C([C@]12C(=O)c3c(cc(c(c3O2)Cl)OC)OC)OC	Tight test set		-4.52	-3.926	71.06	2.8103	0.00415579	-0.594	[2]
v52	Haloperidol		O=C(c1ccc(F)cc1)CCCN1CCC(CC1)(O)c1ccc([Cl])cc1	Tight test set		-5.71	-4.791	40.54	4.4256	0.00858403	-0.919	[2]
v53	Ibrutinib		C=CC(=O)N1CCC[C@H](C1)n2c3c(c(n2)c4ccc(cc4)Oc5ccccc5)c(ncn3)N	Tight test set		-4.85	-5.588	99.16	4.2173	0.0180126	0.738	[2]
v54	Indinavir		O[C@@H]1(Cc2ccccc2[C@@H]1(NC(=O)[C@H](Cc1ccccc1)(C[C@@H](CN1[C@@H](CN(CC1)Cc1cnccc1)(C(=O)NC(C)(C)C))(O))))	Tight test set		-4.53	-4.755	118.03	2.8669	0.0162687	0.225	[2]
v55	Indomethacin		C1=CC(=CC2=C1[N](C(=C2CC(O)=O)C)C(C3=CC=C(Cl)C=C3)=O)OC	Tight test set		-5.48	-4.833	68.53	3.92732	0.00810392	-0.647	[2]
v56	Indoprofen		C1=CC(=CC=C1N2C(C3=C(C2)C=CC=C3)=O)C(C(O)=O)C	Tight test set		-4.65	-3.894	57.61	3.0351	0.00395943	-0.756	[2]
v57	Ketoconazole		[C@]4(C1=CC=C(C=C1Cl)Cl)(O[C@@H](COC3=CC=C(N2CCN(C(C)=O)CC2)C=C3)CO4)C[N]5C=CN=C5	Tight test set		-5.47	-5.078	69.06	4.2058	0.00972531	-0.392	[2]
v58	Maprotiline		CNCCCC12c3c(cccc3)C(CC1)c3c2cccc3	Tight test set		-4.62	-4.135	12.03	4.2114	0.011096	-0.485	[2]
v59	Metolazone		CC2Nc1cc(Cl)c(cc1C(=O)N2c3ccccc3C)S(N)(=O)=O	Tight test set		-3.88	-4.201	92.5	2.71412	0.00731745	0.321	[2]
v60	Nabumetone		C(=O)(CCc1cc2c(cc(OC)cc2)cc1)C	Tight test set		-4.4	-3.658	26.3	3.37	0.00699634	-0.742	[2]
v61	Naproxen		C1=C2C(=CC=C1C(C(O)=O)C)C=C(OC)C=C2	Tight test set		-4.23	-3.711	46.53	3.0365	0.00421391	-0.519	[2]
v62	Nelfinavir		Cc1c(cccc1O)C(=O)N[C@H]([C@@H](CN1[C@@H](C[C@]2([C@@](C1)(CCCC2)([H]))([H]))(C(=O)NC(C)(C)C))(O))(CSc1ccccc1)	Tight test set		-6.21	-6.084	101.9	4.74762	0.0237158	-0.126	[2]
v63	Nevirapine		C4=NC1=C(NC(C3=C(N1C2CC2)N=CC=C3)=O)C(=C4)C	Tight test set		-3.41	-3.576	58.12	2.65122	0.00331767	0.166	[2]
v64	Nifedipine		C1=CC=CC(=C1C2C(=C(NC(=C2C(OC)=O)C)C)C(OC)=O)[N+]([O-])=O	Tight test set		-4.71	-3.998	107.77	2.1756	0.0095043	-0.712	[2]
v65	Nimesulide		C1=C([N+](=O)[O-])C=CC(=C1OC2=CC=CC=C2)N[S](C)(=O)=O	Tight test set		-4.74	-4.339	98.54	2.7586	0.00901766	-0.401	[2]
v66	Norfloxacin		C1=C3C(=CC(=C1N2CCNCC2)F)C(C(=CN3CC)C(O)=O)=O	Tight test set		-2.88	-2.675	74.57	1.2683	0.00339386	-0.205	[2]
v67	Nortriptyline		C1=CC=CC2=C1C(C3=C(CC2)C=CC=C3)=CCCNC	Tight test set		-3.93	-3.808	12.03	3.8264	0.0104609	-0.122	[2]
v68	Noscapine		[C@@H]3(C1=C(C=C2C(=C1OC)OCO2)CCN3C)[C@@H]5C4=C(C(=C(OC)C=C4)OC)C(O5)=O	Tight test set		-4.48	-4.064	75.69	2.8818	0.00485667	-0.416	[2]
v69	Ofloxacin		CC1COc2c3n1cc(c(=O)c3cc(c2N4CCN(CC4)C)F)C(=O)O	Tight test set		-2.03	-2.917	75.01	1.544	0.00316427	0.887	[2]
v70	Oxazepam		C1=C(Cl)C=CC2=C1C(=NC(O)C(N2)=O)C3=CC=CC=C3	Tight test set		-4.03	-3.463	61.69	2.4479	0.00309591	-0.567	[2]
v71	Oxyphenbutazone		C3=C(N1C(=O)C(CCCC)C(N1C2=CC=CC=C2)=O)C=CC(=C3)O	Tight test set		-3.94	-4.337	60.85	3.4934	0.00539449	0.397	[2]
v72	Papaverine		C1=C(OC)C(=CC2=CC=NC(=C12)CC3=CC=C(C(=C3)OC)OC)OC	Tight test set		-4.33	-4.465	49.81	3.86	0.00626664	0.135	[2]
v73	Perphenazine		C1=C(Cl)C=CC3=C1N(C2=C(C=CC=C2)S3)CCCN4CCN(CCO)CC4	Tight test set		-4.48	-4.205	29.95	3.9427	0.00749254	-0.275	[2]
v74	Phenacetin		C1=CC(=CC=C1NC(C)=O)OCC	Tight test set		-2.3	-2.731	38.33	2.0437	0.00532067	0.431	[2]
v75	Phenazopyridine		C1=C(C(=NC(=C1)N)N)N=NC2=CC=CC=C2	Tight test set		-4.02	-4.109	89.65	2.6614	0.006509	0.089	[2]
v76	Pindolol		C1=C[NH]C2=C1C(=CC=C2)OCC(CNC(C)C)O	Tight test set		-3.75	-2.929	57.28	1.9056	0.00317856	-0.821	[2]
v77	Pravastatin		C(=O)(OC1C2C(C=CC(C2CCC(O)CC(O)CC(=O)O)C)=CC(O)C1)C(CC)C	Tight test set		-4.86	-4.497	124.29	2.4404	0.0166167	-0.363	[2]
v78	Prednisolone,Methyl-		C(=O)(C1(C2(C(C3C(C4(C(=CC(=O)C=C4)C(C3)C)C)C(O)C2)CC1)C)O)CO	Tight test set		-3.33	-3.467	94.83	1.8036	0.00548146	0.137	[2]
v79	Primidone		C1=CC=CC=C1C2(C(NCNC2=O)=O)CC	Tight test set		-2.53	-1.783	58.2	0.5379	0.00645765	-0.747	[2]
v80	Probenecid		C1=CC(=CC=C1[S](N(CCC)CCC)(=O)=O)C(O)=O	Tight test set		-4.83	-3.464	74.68	2.1955	0.00335137	-1.366	[2]
v81	Promazine		C1=CC=CC3=C1N(C2=C(C=CC=C2)S3)CCCN(C)C	Tight test set		-4.45	-4.068	6.48	4.241	0.0124602	-0.382	[2]
v82	Promethazine		C1=CC=CC2=C1N(C3=C(S2)C=CC=C3)CC(C)N(C)C	Tight test set		-4.38	-4.066	6.48	4.2394	0.0124573	-0.314	[2]
v83	Repaglinide		[C@H](C2=C(N1CCCCC1)C=CC=C2)(NC(CC3=CC=C(C(=C3)OCC)C(O)=O)=O)CC(C)C	Tight test set		-4.77	-6.103	78.87	5.2199	0.0196642	1.333	[2]
v84	Resveratrol,trans-		c1cc(ccc1/C=C/c2cc(cc(c2)O)O)O	Tight test set		-3.75	-3.893	60.69	2.9738	0.00389801	0.143	[2]
v85	Ritonavir		[C@H](CC1=CC=CC=C1)(C[C@@H]([C@H](CC2=CC=CC=C2)NC(OCC3=CN=CS3)=O)O)NC([C@@H](NC(N(CC4=CSC(=N4)C(C)C)C)=O)C(C)C)=O	Tight test set		-5.17	-7.797	145.78	5.9052	0.0650797	2.627	[2]
v86	Rofecoxib		C1=CC(=CC=C1C3=C(C2=CC=CC=C2)C(=O)OC3)[S](C)(=O)=O	Tight test set		-4.61	-3.535	60.44	2.5577	0.0032039	-1.075	[2]
v87	Spironolactone		[C@@]45([C@@]3([C@H]([C@H]2[C@@H]([C@@]1(C(=CC(=O)CC1)C[C@H]2SC(C)=O)C)CC3)CC4)C)OC(=O)CC5	Tight test set		-4.21	-5.484	60.44	4.8523	0.0124869	1.274	[2]
v88	Strychnine		c1ccc2c(c1)[C@]34CCN5[C@H]3C[C@@H]6[C@@H]7[C@@H]4N2C(=O)C[C@@H]7OCC=C6C5	Tight test set		-3.38	-2.68	32.78	2.0925	0.00633805	-0.7	[2]
v89	Sulfasalazine		C2=C([S](=O)(=O)NC1=CC=CC=N1)C=CC(=C2)N\N=C3/C=C(C(=O)C=C3)C(O)=O	Tight test set		-6.41	-5.851	141.31	3.7016	0.034698	-0.559	[2]
v90	Sulfathiazole		C2=CN=C(N[S](=O)(=O)C1=CC=C(C=C1)N)S2	Tight test set		-2.62	-3.069	85.08	1.5261	0.00385573	0.449	[2]
v91	Sulfisomidine		Cc1cc(nc(n1)C)NS(=O)(=O)c2ccc(cc2)N	Tight test set		-2.16	-3.241	97.97	1.47644	0.00568981	1.081	[2]
v92	Sulfisoxazole		O=S(=O)(c1ccc(cc1)N)Nc2c(c(no2)C)C	Tight test set		-3.13	-3.413	98.22	1.67444	0.00595595	0.283	[2]
v93	Sulindac		C1=CC(=CC2=C1C(/C(=C2CC(O)=O)C)=C\C3=CC=C([S](C)=O)C=C3)F	Tight test set		-4.96	-4.97	54.37	4.3655	0.00877996	0.01	[2]
v94	Tetracaine		CCCCNc1ccc(cc1)C(=O)OCCN(C)C	Tight test set		-3.11	-3.272	41.57	2.617	0.00436235	0.162	[2]
v95	Tetracycline		[C@@H]23C[C@@H]1[C@](O)(C4=C(C(=C1C(=O)[C@]2(O)C(=O)\C(C(=O)[C@H]3N(C)C)=C(/O)N)O)C(=CC=C4)O)C	Tight test set		-3.22	-3.195	181.62	-0.2144	0.0379441	-0.025	[2]
v96	Thiacetazone		C1=C(C=CC(=C1)NC(=O)C)/C=N/NC(=S)N	Tight test set		-3.5	-2.37	79.51	0.8121	0.00422455	-1.13	[2]
v97	Triamcinolone		[C@]23([C@H]([C@H]1[C@]([C@](C(CO)=O)(O)[C@@H](C1)O)(C)C[C@@H]2O)CCC4=CC(=O)C=C[C@]34C)F	Tight test set		-3.52	-2.798	115.06	0.6205	0.00911682	-0.722	[2]
v98	Triamterene		C3=C(C1=C(N=C2C(=N1)C(=NC(=N2)N)N)N)C=CC=C3	Tight test set		-4.11	-3.221	129.62	0.8334	0.0136347	-0.889	[2]
v99	Warfarin		C3=C(C(C1=C(OC2=C(C1=O)C=CC=C2)O)CC(=O)C)C=CC=C3	Tight test set		-4.78	-4.546	67.51	3.6096	0.00647136	-0.234	[2]
v100	Xanthine		N1C(C2=C(NC1=O)N=C[NH]2)=O	Tight test set		-3.6	-1.027	94.4	-1.0605	0.0117474	-2.573	[2]
v101	Amantadine		C12(N)CC3CC(C1)CC(C2)C3	Loose test set		-2.19	-2.416	26.02	1.9139	0.00841334	0.226	[2]
v102	Amiodarone		C1=CC=CC2=C1C(=C(O2)CCCC)C(=O)C3=CC(=C(OCCN(CC)CC)C(=C3)I)I	Loose test set		-10.4	-6.959	42.68	6.9362	0.0284468	-3.441	[2]
v103	Amodiaquine		C1=CC(=CC2=NC=CC(=C12)NC3=CC=C(C(=C3)CN(CC)CC)O)Cl	Loose test set		-5.49	-5.561	48.39	5.1792	0.0132789	0.071	[2]
v104	Bisoprolol		CC(C)NCC(COc1ccc(cc1)COCCOC(C)C)O	Loose test set		-2.09	-3.364	59.95	2.3659	0.00304199	1.274	[2]
v105	Bromocriptine		[C@@]56(N(C([C@@](NC([C@@H]4C=C3C1=CC=CC2=C1C(=C(Br)[NH]2)C[C@H]3N(C4)C)=O)(C(C)C)O5)=O)[C@H](C(=O)N7[C@H]6CCC7)CC(C)C)O	Loose test set		-5.5	-5.035	118.21	3.1928	0.0183438	-0.465	[2]
v106	Buprenorphine		O[C@]([C@@H]1([C@]2([C@H]3([C@]45([C@@]([C@H]([N@@](CC4)(CC4CC4))(Cc4c5c(O3)c(O)cc4))(C1)(CC2))))(OC)))(C(C)(C)C)(C)	Loose test set		-6.07	-5.14	62.16	4.4138	0.00990009	-0.93	[2]
v107	Chlorprothixene		C1=C(Cl)C=CC3=C1\C(C2=C(C=CC=C2)S3)=C/CCN(C)C	Loose test set		-5.99	-4.818	3.24	5.188	0.0160088	-1.172	[2]
v108	Clofazimine		C1=CC=CC3=C1N(C2=CC(=NC(C)C)C(=CC2=N3)NC4=CC=C(Cl)C=C4)C5=CC=C(Cl)C=C5	Loose test set		-9.05	-7.421	42.21	7.4898	0.0348945	-1.629	[2]
v109	Curcumin		Oc1ccc(cc1OC)/C=C/C(=O)CC(=O)/C=C/c2ccc(O)c(OC)c2	Loose test set		-5.36	-4.767	93.06	3.3699	0.0104043	-0.593	[2]
v110	Danazol		[C@@H]23[C@H]([C@H]1[C@]([C@@](C#C)(O)CC1)(C)CC2)CCC4=CC5=C(C[C@]34C)C=NO5	Loose test set		-6.1	-4.712	46.26	4.221	0.00768292	-1.388	[2]
v111	Didanosine		O=C1c2c(N=CN1)[n@@](cn2)([C@@H]1(O[C@H](CO)(CC1)))	Loose test set		-1.24	-1.726	93.03	-0.2105	0.00761754	0.486	[2]
v112	Diflunisal		C2=C(C1=CC=C(C(=C1)C(O)=O)O)C(=CC(=C2)F)F	Loose test set		-4.99	-3.893	57.53	3.0356	0.00395933	-1.097	[2]
v113	Diphenhydramine		CN(C)CCOC(c1ccccc1)c2ccccc2	Loose test set		-3.21	-3.414	12.47	3.3542	0.0100783	0.204	[2]
v114	Etoxadrol		CC[C@@]1(OC[C@@H](O1)[C@@H]2CCCCN2)c3ccccc3	Loose test set		-1.96	-3.249	30.49	2.8069	0.00604045	1.289	[2]
v115	Ezetimibe		O[C@@H](CC[C@@H]1([C@H](N(C1=O)c1ccc(F)cc1)(c1ccc(O)cc1)))(c1ccc(F)cc1)	Loose test set		-4.94	-5.52	60.77	4.8883	0.0127916	0.58	[2]
v116	Fentiazac		c1ccc(cc1)c2nc(c(s2)CC(=O)O)c3ccc(cc3)Cl	Loose test set		-5.84	-5.233	50.19	4.7576	0.0106797	-0.607	[2]
v117	Iopanoic Acid		C1=C(C(=C(C(=C1I)CC(C(O)=O)CC)I)N)I	Loose test set		-5.49	-4.584	63.32	3.7359	0.00655238	-0.906	[2]
v118	Itraconazole		[C@]6(C1=C(C=C(Cl)C=C1)Cl)(O[C@@H](COC2=CC=C(C=C2)N5CCN(C3=CC=C(C=C3)N4C(N(C(CC)C)N=C4)=O)CC5)CO6)C[N]7C=NC=N7	Loose test set		-8.98	-6.836	104.7	5.5773	0.0338099	-2.144	[2]
v119	Miconazole		C1=C(C=CC(=C1Cl)COC(C[N]2C=NC=C2)C3=C(C=C(C=C3)Cl)Cl)Cl	Loose test set		-5.82	-6.29	27.05	6.4548	0.022046	0.47	[2]
v120	Mifepristone		[C@H]23C(=C1C(=CC(=O)CC1)CC2)[C@H](C[C@]4([C@H]3CC[C@]4(C#CC)O)C)C5=CC=C(C=C5)N(C)C	Loose test set		-5.22	-5.624	40.54	5.4065	0.0142937	0.404	[2]
v121	Omeprazole		Cc1cnc(c(c1OC)C)CS(=O)c2[nH]c3ccc(cc3n2)OC	Loose test set		-3.7	-4.103	77.1	2.89974	0.00509846	0.403	[2]
v122	Pioglitazone		CCc1ccc(nc1)CCOc2ccc(cc2)CC3C(=O)NC(=O)S3	Loose test set		-6.2	-4.177	68.29	3.1596	0.00488113	-2.023	[2]
v123	Procaine		C1=C(C(OCCN(CC)CC)=O)C=CC(=C1)N	Loose test set		-2.3	-2.783	55.56	1.7674	0.00343935	0.483	[2]
v124	Quinine		[C@@H]2(N1C[C@H](C=C)[C@H](CC1)C2)[C@@H](C3=CC=NC4=C3C=C(C=C4)OC)O	Loose test set		-3.06	-3.811	45.59	3.1732	0.00448335	0.751	[2]
v125	Raloxifene		C(=O)(c1c(-c2ccc(O)cc2)sc3c1ccc(O)c3)c4ccc(OCCN5CCCCC5)cc4	Loose test set		-6.82	-6.682	70	6.0752	0.0254767	-0.138	[2]
v126	Rifabutin		C(=O)(OC1C(C(OC)C=COC2(C(=O)c3c4c(C(=O)C(=C5C4=NC6(N5)CCN(CC(C)C)CC6)NC(=O)C(=CC=CC(C(O)C(C(O)C1C)C)C)C)c(c(c3O2)C)O)C)C)C	Loose test set		-4.09	-7.695	205.55	4.61572	0.102571	3.605	[2]
v127	Saquinavir		[C@@H]15[C@@H](CN([C@@H](C1)C(=O)NC(C)(C)C)C[C@@H](O)[C@@H](NC(=O)[C@@H](NC(=O)C2=NC3=C(C=C2)C=CC=C3)CC(=O)N)CC4=CC=CC=C4)CCCC5	Loose test set		-5.92	-5.757	166.75	3.0924	0.0466072	-0.163	[2]
v128	Sulfadimethoxine		C1=C(N=C(N=C1N[S](C2=CC=C(N)C=C2)(=O)=O)OC)OC	Loose test set		-3.74	-3.038	116.43	0.8768	0.0095117	-0.702	[2]
v129	Tamoxifen		C1=CC(=CC=C1\C(=C(C2=CC=CC=C2)\CC)C3=CC=CC=C3)OCCN(C)C	Loose test set		-7.52	-5.658	12.47	5.9961	0.018936	-1.862	[2]
v130	Telmisartan		CCCc1nc2c(cc(cc2n1Cc3ccc(cc3)c4ccccc4C(=O)O)c5nc6ccccc6n5C)C	Loose test set		-6.73	-7.74	72.94	7.26442	0.0411747	1.01	[2]
v131	Terfenadine		C1=CC=CC=C1C(C3CCN(CCCC(C2=CC=C(C(C)(C)C)C=C2)O)CC3)(C4=CC=CC=C4)O	Loose test set		-7.74	-6.559	43.7	6.4458	0.0234474	-1.181	[2]
v132	Thiabendazole		C3=CC1=C([NH]C(=N1)C2=CSC=N2)C=C3	Loose test set		-3.97	-3.331	41.57	2.6864	0.00437016	-0.639	[2]

## Sheet: Table S3. (M3)
ID	Name	CAS	SMILES	Set	logS_median	logS_SC2019	M3_prediction	xlogs	SpMax1_Bhp	SHBd	Leverage	Residual	Exp. data reference
t1	Amoxicillin	26787-78-0	[H][C@]12SC(C)(C)[C@@H](N1C(=O)[C@H]2NC(=O)[C@H](N)C1=CC=C(O)C=C1)C(O)=O	Training	-2.03		-1.58029	0.9	3.86553	1.97064	0.0161756	-0.449714	[1,4,10]
t2	Nitrofurantoin	67-20-9	[O-][N+](=O)C1=CC=C(O1)C=NN1CC(=O)NC1=O	Training	-3.265		-1.92386	-0.73	3.73051	0.697081	0.0101328	-1.34114	[1,3,7]
t3	Bifonazole	60628-96-8	C1=CN(C=N1)C(C1=CC=CC=C1)C1=CC=C(C=C1)C1=CC=CC=C1	Training	-6.01		-4.94186	-3.95	3.99102	0	0.0109779	-1.06814	[1,4]
t4	Acetaminophen	103-90-2	CC(=O)NC1=CC=C(O)C=C1	Training	-1.03		-1.54998	0.19	3.77998	1.20103	0.00768405	0.51998	[1,3,4,7]
t5	Sulfacetamide	144-80-9	CC(=O)NS(=O)(=O)C1=CC=C(N)C=C1	Training	-1.52		-2.23772	0.22	4.06606	1.07469	0.0185024	0.717718	[1,3,7]
t6	Cephalothin	153-61-7	CC(=O)OCC1=C(N2[C@H](SC1)[C@H](NC(=O)CC1=CC=CS1)C2=O)C(O)=O	Training	-2.94		-2.15037	-0.28	3.90251	0.960796	0.00528134	-0.78963	[1,7]
t7	Ketoprofen	22071-15-4	CC(C(O)=O)C1=CC(=CC=C1)C(=O)C1=CC=CC=C1	Training	-3.43		-3.81073	-2.5	3.89761	0.639983	0.00403112	0.38073	[1,4,9,10,11,12,13]
t8	Fenoprofen	29679-58-1	CC(C(O)=O)C1=CC(OC2=CC=CC=C2)=CC=C1	Training	-3.7		-3.74943	-2.6	3.84243	0.651383	0.00581112	0.0494321	[1,7]
t9	Carprofen	53716-49-7	CC(C(O)=O)C1=CC2=C(C=C1)C1=C(N2)C=CC(Cl)=C1	Training	-4.7		-4.98558	-2.99	4.11912	0.978681	0.0164744	0.285576	[1,7]
t10	Nadolol	42200-33-9	CC(C)(C)NCC(O)COC1=CC=CC2=C1C[C@H](O)[C@H](O)C2	Training	-1.57		-2.38473	-0.31	3.88911	1.45248	0.00693421	0.814731	[1,3,4,8]
t11	Thymol	89-83-8	CC(C)C1=CC=C(C)C=C1O	Training	-2.19		-3.16091	-1.94	3.8471	0.539583	0.00456636	0.970907	[1,3,7]
t12	Ibuprofen	15687-27-1	CC(C)CC1=CC=C(C=C1)C(C)C(O)=O	Training	-3.62		-3.72394	-2.51	3.85981	0.654848	0.00489032	0.103939	[1,3,4,7,9,11,12]
t13	Fluvastatin	93957-54-1	CC(C)N1C(\C=C\[C@@H](O)C[C@@H](O)CC(O)=O)=C(C2=C1C=CC=C2)C1=CC=C(F)C=C1	Training	-3.83		-5.51604	-3.37	4.11469	1.4356	0.0249605	1.68604	[1,4]
t14	Alprenolol	13655-52-2	CC(C)NCC(O)COC1=C(CC=C)C=CC=C1	Training	-2.825		-3.16404	-1.94	3.81729	0.707475	0.00514611	0.339038	[1,4,7,13]
t15	Propranolol	525-66-6	CC(C)NCC(O)COC1=C2C=CC=CC2=CC=C1	Training	-3.62		-3.80567	-2.14	3.99405	0.701678	0.00489116	0.185667	[1,3,4,7,11,12,13]
t16	Atenolol	29122-68-7	CC(C)NCC(O)COC1=CC=C(CC(N)=O)C=C1	Training	-1.25		-1.98833	-0.15	3.81283	1.33773	0.00637809	0.738328	[1,3,4,12]
t17	Diethylstilbestrol	56-53-1	CC\C(=C(\CC)C1=CC=C(O)C=C1)C1=CC=C(O)C=C1	Training	-4.43		-5.80876	-4.57	3.91136	1.14101	0.0208566	1.37876	[1,4,9,10]
t18	Mefenamic Acid	61-68-7	CC1=C(C)C(NC2=C(C=CC=C2)C(O)=O)=CC=C1	Training	-6.64		-4.34423	-2.99	3.87594	1.01476	0.00775239	-2.29577	[1,3,7]
t19	Paliperidone	144598-75-4	CC1=C(CCN2CCC(CC2)C2=NOC3=CC(F)=CC=C23)C(=O)N2CCC[C@@H](O)C2=N1	Training	-4.435		-3.40577	-1.96	3.95785	0.395717	0.00461493	-1.02923	[1]
t20	Meclofenamic Acid	644-62-2	CC1=C(Cl)C(NC2=CC=CC=C2C(O)=O)=C(Cl)C=C1	Training	-6.56		-5.17306	-3.98	3.88932	0.964029	0.0136097	-1.38694	[1,10]
t21	Sulfamethazine	57-68-1	CC1=CC(C)=NC(NS(=O)(=O)C2=CC=C(N)C=C2)=N1	Training	-2.73		-3.21034	-0.99	4.06821	1.00897	0.0124704	0.480341	[1,3,7]
t22	Meclizine	569-65-3	CC1=CC(CN2CCN(CC2)C(C2=CC=CC=C2)C2=CC=C(Cl)C=C2)=CC=C1	Training	-6.48		-4.88235	-4.2	3.8929	0	0.0139828	-1.59765	[1,6,7]
t23	Gliclazide	21187-98-4	CC1=CC=C(C=C1)S(=O)(=O)NC(=O)NN1CC2CCCC2C1	Training	-4.235		-3.87406	-1.84	4.06811	0.932496	0.0103964	-0.360942	[1,3,9]
t24	Sulfamerazine	127-79-7	CC1=CC=NC(NS(=O)(=O)C2=CC=C(N)C=C2)=N1	Training	-3.12		-2.88265	-0.58	4.06783	1.03311	0.01409	-0.237354	[1,10]
t25	Metronidazole	443-48-1	CC1=NC=C(N1CCO)[N+]([O-])=O	Training	-1.22		-0.928475	0.5	3.73978	0.688399	0.0134801	-0.291525	[1,3,7]
t26	Sulfamethizole	144-82-1	CC1=NN=C(NS(=O)(=O)C2=CC=C(N)C=C2)S1	Training	-2.78		-3.12988	-0.89	4.07609	0.970539	0.0134149	0.349877	[1,10]
t27	Phenobarbital	50-06-6	CCC1(C(=O)NC(=O)NC1=O)C1=CC=CC=C1	Training	-2.3		-2.91018	-1.18	3.86637	1.18924	0.00406635	0.610178	[1,3,4,7]
t28	Glimepiride	93479-97-1	CCC1=C(C)CN(C(=O)NCCC2=CC=C(C=C2)S(=O)(=O)NC(=O)N[C@H]2CC[C@H](C)CC2)C1=O	Training	-6.83		-6.0106	-4.27	4.06975	1.18139	0.0220564	-0.819404	[1]
t29	Pyrimethamine	58-14-0	CCC1=NC(N)=NC(N)=C1C1=CC=C(Cl)C=C1	Training	-4.11		-4.18117	-2.47	3.95775	1.10417	0.00642541	0.0711729	[1,10]
t30	Acebutolol	37517-30-9	CCCC(=O)NC1=CC(C(C)=O)=C(OCC(O)CNC(C)C)C=C1	Training	-2.59		-2.78577	-1.16	3.83708	1.13231	0.00414532	0.195772	[1,4,10]
t31	Phenylbutazone	50-33-9	CCCCC1C(=O)N(N(C1=O)C1=CC=CC=C1)C1=CC=CC=C1	Training	-4.39		-4.32967	-3.71	3.83837	0	0.0143524	-0.0603281	[1,7]
t32	Bupivacaine	38396-39-3	CCCCN1CCCCC1C(=O)NC1=C(C)C=CC=C1C	Training	-3.345		-3.80948	-2.87	3.84594	0.306428	0.00786468	0.464485	[1,7,14]
t33	Tolbutamide	64-77-7	CCCCNC(=O)NS(=O)(=O)C1=CC=C(C)C=C1	Training	-3.48		-3.84939	-1.8	4.06818	0.948846	0.010532	0.369394	[1,3,10]
t34	Dibucaine	85-79-0	CCCCOC1=CC(C(=O)NCCN(CC)CC)=C2C=CC=CC2=N1	Training	-4.2		-4.60694	-3.1	3.99022	0.738737	0.00674047	0.406936	[1,10]
t35	Pramoxine	140-65-8	CCCCOC1=CC=C(OCCCN2CCOCC2)C=C1	Training	-3.46		-3.44318	-2.85	3.77347	0	0.0160144	-0.0168248	[1,14]
t36	Lidocaine	137-58-6	CCN(CC)CC(=O)NC1=C(C)C=CC=C1C	Training	-1.87		-2.68126	-1.47	3.84365	0.375694	0.00594708	0.811263	[1,4,10,14]
t37	Metoclopramide	364-62-5	CCN(CC)CCNC(=O)C1=CC(Cl)=C(N)C=C1OC	Training	-3.57		-2.60059	-1.06	3.84741	0.871244	0.00354589	-0.969412	[1,3,6,7]
t38	Nalidixic Acid	389-08-2	CCN1C=C(C(O)=O)C(=O)C2=C1N=C(C)C=C2	Training	-3.61007		-3.37762	-1.58	4.00918	0.688869	0.00596081	-0.232454	[1,3,7]
t39	Enrofloxacin	93106-60-6	CCN1CCN(CC1)C1=CC2=C(C=C1F)C(=O)C(=CN2C1CC1)C(O)=O	Training	-3.18		-3.13476	-1.16	4.06006	0.621222	0.0106997	-0.0452433	[1,7]
t40	Benzocaine	94-09-7	CCOC(=O)C1=CC=C(N)C=C1	Training	-2.325		-2.4986	-1.26	3.80898	0.545275	0.00600525	0.173596	[1,4,10]
t41	Chlorzoxazone	95-25-0	ClC1=CC=C2OC(=O)NC2=C1	Training	-2.65		-3.35627	-1.78	3.95748	0.596096	0.00384514	0.706274	[1,6,7]
t42	Trazodone	19794-93-5	ClC1=CC=CC(=C1)N1CCN(CCCN2N=C3C=CC=CN3C2=O)CC1	Training	-3.25		-3.76822	-2.71	3.936	0	0.00806258	0.518215	[1,10]
t43	Oxytetracycline	79-57-2	CN(C)[C@H]1[C@@H]2[C@@H](O)[C@H]3C(=C(O)[C@]2(O)C(=O)C(C(N)=O)=C1O)C(=O)C1=C(C=CC=C1O)[C@@]3(C)O	Training	-3.09		-2.54217	-0.1	3.98301	1.60508	0.0134499	-0.547831	[1,3,7]
t44	Loperamide	53179-11-6	CN(C)C(=O)C(CCN1CCC(O)(CC1)C1=CC=C(Cl)C=C1)(C1=CC=CC=C1)C1=CC=CC=C1	Training	-7.07		-4.73261	-3.84	3.92373	0.128121	0.0101086	-2.33739	[1,7]
t45	Chlorpheniramine	132-22-9	CN(C)CCC(C1=CC=C(Cl)C=C1)C1=NC=CC=C1	Training	-2.65		-3.29618	-2.12	3.8838	0.313791	0.00521336	0.646178	[1,4,7,11]
t46	Amitriptyline	50-48-6	CN(C)CCC=C1C2=CC=CC=C2CCC2=C1C=CC=C2	Training	-4.605		-4.69158	-3.71	3.97184	0	0.0100088	0.0865774	[1,4,7]
t47	Chlorpromazine	50-53-3	CN(C)CCCN1C2=C(SC3=C1C=C(Cl)C=C3)C=CC=C2	Training	-5.335		-4.83429	-3.91	3.96353	0	0.0107821	-0.500711	[1,4,7]
t48	Imipramine	50-49-7	CN(C)CCCN1C2=CC=CC=C2CCC2=CC=CC=C12	Training	-4.28		-4.13538	-3.21	3.91906	0	0.00904947	-0.144619	[1,4,10,11]
t49	Orphenadrine	83-98-7	CN(C)CCOC(C1=CC=CC=C1)C1=C(C)C=CC=C1	Training	-3.71		-3.45299	-2.49	3.88677	0	0.00876633	-0.25701	[1,14]
t50	Rosiglitazone	122320-73-4	CN(CCOC1=CC=C(CC2SC(=O)NC2=O)C=C1)C1=NC=CC=C1	Training	-5.25		-4.17214	-2.96	3.83548	0.93956	0.00843649	-1.07786	[1]
t51	Sertraline	79617-96-2	CN[C@H]1CC[C@@H](C2=CC(Cl)=C(Cl)C=C2)C2=C1C=CC=C2	Training	-4.83		-5.04816	-4.07	3.95355	0.21745	0.0103763	0.218165	[1,3,7]
t52	Atropine	51-55-8	CN1[C@H]2CC[C@@H]1C[C@@H](C2)OC(=O)C(CO)C1=CC=CC=C1	Training	-2		-2.4893	-1.23	3.82352	0.497458	0.00581803	0.489298	[1,3,4,7]
t53	Piroxicam	36322-90-4	CN1C(C(=O)NC2=NC=CC=C2)=C(O)C2=C(C=CC=C2)S1(=O)=O	Training	-4.68		-3.58954	-1	4.12859	1.42325	0.0232609	-1.09046	[1,7,9,11]
t54	Tolmetin	26171-23-3	CN1C(CC(O)=O)=CC=C1C(=O)C1=CC=C(C)C=C1	Training	-4.09		-2.87496	-1.33	3.8992	0.693067	0.00321069	-1.21504	[1,7]
t55	Hexobarbital	56-29-1	CN1C(O)=NC(=O)C(C)(C2=CCCCC2)C1=O	Training	-2.67		-2.22899	-0.93	3.80842	0.554379	0.00639476	-0.441005	[1,7]
t56	Cyproheptadine	129-03-3	CN1CCC(CC1)=C1C2=C(C=CC=C2)C=CC2=C1C=CC=C2	Training	-5.02		-4.89392	-3.87	3.99771	0	0.0107419	-0.12608	[1,14]
t57	Olanzapine	132539-06-1	CN1CCN(CC1)C1=NC2=C(NC3=C1C=C(C)S3)C=CC=C2	Training	-4.35		-3.45486	-2.01	3.9834	0.272791	0.00608031	-0.895142	[1]
t58	Prochlorperazine	58-38-8	CN1CCN(CCCN2C3=CC=CC=C3SC3=C2C=C(Cl)C=C3)CC1	Training	-4.4		-4.41303	-3.4	3.96357	0	0.0090835	0.0130271	[1,4]
t59	Ranitidine	66357-35-5	CNC(NCCSCC1=CC=C(CN(C)C)O1)=C[N+]([O-])=O	Training	-2.5		-1.39068	-0.17	3.76422	0.373315	0.0130472	-1.10932	[1,7]
t60	Glibenclamide	10238-21-8	COC1=C(C=C(Cl)C=C1)C(=O)NCCC1=CC=C(C=C1)S(=O)(=O)NC(=O)NC1CCCCC1	Training	-6.52		-6.44145	-4.79	4.06976	1.18382	0.0265438	-0.078549	[1,4,9]
t61	Carvedilol	72956-09-3	COC1=C(OCCNCC(O)COC2=CC=CC3=C2C2=C(N3)C=CC=C2)C=CC=C1	Training	-4.96		-5.17564	-3.21	4.10783	1.05649	0.0170223	0.215639	[1,7,14]
t62	Trimethoprim	738-70-5	COC1=CC(CC2=CN=C(N)N=C2N)=CC(OC)=C1OC	Training	-2.91		-3.12044	-1.5	3.84992	1.17018	0.0043996	0.210436	[1,3,7,9,14]
t63	Verapamil	52-53-9	COC1=CC=C(CCN(C)CCCC(C#N)(C(C)C)C2=CC=C(OC)C(OC)=C2)C=C1OC	Training	-4.28		-5.37283	-4.84	3.87878	0	0.0191484	1.09283	[1,4,7,11,14]
t64	Metoprolol	51384-51-1	COCCC1=CC=C(OCC(O)CNC(C)C)C=C1	Training	-1.265		-2.31896	-0.93	3.81025	0.724352	0.0051787	1.05396	[1,4,8]
t65	Famotidine	76824-35-6	NC(N)=NC1=NC(CSCCC(N)=NS(N)(=O)=O)=CS1	Training	-2.65		-2.28063	0.68	3.90242	2.80746	0.0376523	-0.369369	[1,3,4,7,12]
t66	Guanine	73-40-5	NC1=NC2=C(N=CN2)C(=O)N1	Training	-4.43		-1.49151	0.98	3.90717	1.69951	0.0146894	-2.93849	[1,3,4,7]
t67	Bendroflumethiazide	73-48-3	NS(=O)(=O)C1=C(C=C2NC(CC3=CC=CC=C3)NS(=O)(=O)C2=C1)C(F)(F)F	Training	-4.315		-4.68067	-2.25	4.16195	1.35923	0.0256234	0.365674	[1,6,10]
t68	Hydroflumethiazide	135-09-1	NS(=O)(=O)C1=C(C=C2NCNS(=O)(=O)C2=C1)C(F)(F)F	Training	-2.97		-3.37144	-0.53	4.15925	1.59733	0.0318571	0.401438	[1,3,7]
t69	Furosemide	54-31-9	NS(=O)(=O)C1=C(Cl)C=C(NCC2=CC=CO2)C(=C1)C(O)=O	Training	-4.37		-3.81094	-1.34	4.07745	1.58158	0.0192151	-0.559059	[1,4,10,11,12]
t70	Trichlormethiazide	133-67-5	NS(=O)(=O)C1=C(Cl)C=C2NC(NS(=O)(=O)C2=C1)C(Cl)Cl	Training	-3.455		-4.12012	-1.72	4.16039	1.12236	0.0222782	0.665116	[1,7]
t71	Phenytoin	57-41-0	O=C1NC(=O)C(N1)(C1=CC=CC=C1)C1=CC=CC=C1	Training	-4.035		-3.50794	-1.85	3.91392	1.01987	0.00370919	-0.527061	[1,3,4,7,9,12]
t72	Flufenamic Acid	530-78-9	OC(=O)C1=C(NC2=CC(=CC=C2)C(F)(F)F)C=CC=C1	Training	-5.35		-4.40026	-3.02	3.86068	1.15997	0.00971696	-0.949737	[1,3,7]
t73	Salicylic Acid	69-72-7	OC(=O)C1=C(O)C=CC=C1	Training	-1.93		-2.19953	-0.37	3.79974	1.46757	0.00722204	0.269534	[1,3,4,10]
t74	4-hydroxybenzoic acid	99-96-7	OC(=O)C1=CC=C(O)C=C1	Training	-1.46		-1.79488	0.13	3.79895	1.48871	0.00812436	0.334877	[1,7]
t75	2-Naphthoic Acid	93-09-4	OC(=O)C1=CC=C2C=CC=CC2=C1	Training	-3.795		-3.62505	-1.88	4.00343	0.719197	0.00534619	-0.169947	[1]
t76	Benzoic Acid	65-85-0	OC(=O)C1=CC=CC=C1	Training	-1.59		-1.94937	-0.5	3.79426	0.782361	0.0062869	0.359369	[1,3,4,8]
t77	2-Phthalic Acid	88-99-3	OC(=O)C1=CC=CC=C1C(O)=O	Training	-1.49		-1.94419	0.09	3.83631	1.51861	0.00787131	0.454186	[1,3,7]
t78	Niflumic Acid	4394-00-7	OC(=O)C1=CC=CN=C1NC1=CC=CC(=C1)C(F)(F)F	Training	-4.38		-4.16333	-2.45	3.84404	1.718	0.0153706	-0.216669	[1,3,7]
t79	4-Iodophenol	540-38-5	OC1=CC=C(I)C=C1	Training	-1.72		-3.45567	-1.56	4.04323	0.693367	0.00814057	1.73567	[1,7]
t80	1-Naphthol	90-15-3	OC1=CC=CC2=CC=CC=C12	Training	-1.98		-3.58038	-1.94	3.9917	0.594375	0.00485301	1.60038	[1,3,7]
t81	Dipyridamole	58-32-2	OCCN(CCO)C1=NC(N2CCCCC2)=C2N=C(N=C(N3CCCCC3)C2=N1)N(CCO)CCO	Training	-5.16		-4.73927	-2.86	3.88837	1.95192	0.0231742	-0.42073	[1,10,14]
t82	Quinidine	56-54-2	[H][C@@]1(C[C@@H]2CC[N@]1C[C@@H]2C=C)[C@@H](O)C1=CC=NC2=CC=C(OC)C=C12	Training	-2.81		-3.51557	-1.87	3.99603	0.556912	0.00516725	0.705566	[3,4]
t83	betamethasone	378-44-9	[H][C@@]12C[C@H](C)[C@](O)(C(=O)CO)[C@@]1(C)C[C@H](O)[C@@]1(F)[C@@]2([H])CCC2=CC(=O)C=C[C@]12C	Training	-3.77		-3.65516	-2.05	3.97667	0.643659	0.00422719	-0.114837	[4]
t84	ethinylestradiol	57-63-6	[H][C@@]12CC[C@@](O)(C#C)[C@@]1(C)CC[C@]1([H])C3=C(CC[C@@]21[H])C=C(O)C=C3	Training	-3.95		-4.77326	-3.13	3.971	1.12594	0.00966191	0.823264	[4]
t85	dihydroequilin	651-55-8	[H][C@@]12CC[C@@H](O)[C@@]1(C)CC[C@]1([H])C3=C(CC=C21)C=C(O)C=C3	Training	-4.4		-3.99771	-2.37	3.97928	0.785813	0.00475314	-0.402294	[4]
t86	prednisolone acetate	52-21-1	[H][C@@]12CC[C@](O)(C(=O)COC(C)=O)[C@@]1(C)C[C@H](O)[C@@]1([H])[C@@]2([H])CCC2=CC(=O)C=C[C@]12C	Training	-4.37		-3.17224	-1.79	3.96645	0.163022	0.00706762	-1.19776	[4]
t87	Progesterone	57-83-0	[H][C@@]12CC[C@H](C(C)=O)[C@@]1(C)CC[C@@]1([H])[C@@]2([H])CCC2=CC(=O)CC[C@]12C	Training	-4.42		-4.47716	-3.5	3.95675	0	0.00936896	0.0571598	[3,4]
t88	stanolone	521-18-6	[H][C@@]12CC[C@H](O)[C@@]1(C)CC[C@@]1([H])[C@@]2([H])CC[C@@]2([H])CC(=O)CC[C@]12C	Training	-4.74		-4.36435	-3.29	3.93774	0.224406	0.00713136	-0.37565	[4]
t89	estradiol	50-28-2	[H][C@@]12CC[C@H](O)[C@@]1(C)CC[C@]1([H])C3=CC=C(O)C=C3CC[C@@]21[H]	Training	-4.85		-4.24441	-2.74	3.96287	0.756822	0.0050288	-0.605594	[4]
t90	prasterone	53-43-0	[H][C@@]12CCC(=O)[C@@]1(C)CC[C@@]1([H])[C@@]2([H])CC=C2C[C@@H](O)CC[C@]12C	Training	-4.06		-3.95901	-2.68	3.95226	0.342878	0.00508214	-0.100991	[4]
t91	bromogramine		Brc1cc2c(CN(C)C)c[nH]c2cc1	Training	-4.06		-3.06353	-1.35	4.0211	0.376214	0.00848643	-0.996466	[7]
t92	benzylimidazole	4238-71-5	C(N1C=CN=C1)C1=CC=CC=C1	Training	-2.26		-1.88415	-0.81	3.82007	0	0.0140939	-0.375848	[7]
t93	dexamethasone acetate	1177-87-3	C[C@@H]1C[C@H]2[C@@H]3CCC4=CC(=O)C=C[C@]4(C)[C@@]3(F)[C@@H](O)C[C@]2(C)[C@@]1(O)C(=O)COC(C)=O	Training	-4.9		-3.36949	-2.02	3.97676	0.121568	0.00734827	-1.53051	[4]
t94	methyltestosterone acetate	7100-33-6	C[C@@H]1CC2=CC(=O)CC[C@]2(C)[C@H]2CC[C@]3(C)[C@H](CC[C@H]3[C@H]12)OC(C)=O	Training	-5.28		-4.79469	-3.88	3.95807	0	0.0106948	-0.485305	[4]
t95	methyltestosterone	58-18-4	C[C@]1(O)CC[C@H]2[C@@H]3CCC4=CC(=O)CC[C@]4(C)[C@H]3CC[C@]12C	Training	-3.99		-4.10255	-2.98	3.95484	0.120287	0.00709195	0.112548	[4]
t96	prednisolone	50-24-8	C[C@]12C[C@H](O)[C@H]3[C@@H](CCC4=CC(=O)C=C[C@]34C)[C@@H]1CC[C@]2(O)C(=O)CO	Training	-3.18		-3.46047	-1.81	3.96636	0.706718	0.00391014	0.280467	[4]
t97	Hydrocortisone	50-23-7	C[C@]12C[C@H](O)[C@H]3[C@@H](CCC4=CC(=O)CC[C@]34C)[C@@H]1CC[C@]2(O)C(=O)CO	Training	-3.09		-3.42833	-1.81	3.95977	0.678215	0.00373842	0.338328	[4,13]
t98	prednisone	53-03-2	C[C@]12CC(=O)[C@H]3[C@@H](CCC4=CC(=O)C=C[C@]34C)[C@@H]1CC[C@]2(O)C(=O)CO	Training	-3.36		-3.2707	-1.62	3.96935	0.624933	0.00426744	-0.0893008	[4,6]
t99	Cortisone	53-06-5	C[C@]12CC(=O)[C@H]3[C@@H](CCC4=CC(=O)CC[C@]34C)[C@@H]1CC[C@]2(O)C(=O)CO	Training	-3.27		-3.24733	-1.62	3.96287	0.613374	0.00409564	-0.0226677	[3,4]
t100	estriol	50-27-1	C[C@]12CC[C@H]3[C@@H](CCC4=C3C=CC(O)=C4)[C@@H]1C[C@@H](O)[C@@H]2O	Training	-4.96		-3.65135	-1.83	3.96345	1.0711	0.00506864	-1.30865	[4]
t101	deoxycorticosterone	64-85-7	C[C@]12CC[C@H]3[C@@H](CCC4=CC(=O)CC[C@]34C)[C@@H]1CC[C@@H]2C(=O)CO	Training	-3.45		-4.2084	-2.88	3.95685	0.486231	0.00503398	0.758395	[4]
t102	Testosterone	58-22-0	C[C@]12CC[C@H]3[C@@H](CCC4=CC(=O)CC[C@]34C)[C@@H]1CC[C@@H]2O	Training	-4.2		-4.00683	-2.82	3.9478	0.231398	0.0059455	-0.193165	[4,9,13]
t103	Norethisterone	68-22-4	C[C@]12CC[C@H]3[C@@H](CCC4=CC(=O)CC[C@H]34)[C@@H]1CC[C@@]2(O)C#C	Training	-4.63		-3.99061	-2.58	3.944	0.615984	0.00413026	-0.639395	[3,4]
t104	Equilin	474-86-2	C[C@]12CC[C@H]3C(=CCC4=C3C=CC(O)=C4)[C@@H]1CCC2=O	Training	-5.28		-3.85909	-2.36	3.9809	0.516383	0.0046449	-1.42091	[3,4]
t105	equilenin	517-09-9	C[C@]12CCC3=C(C=CC4=CC(O)=CC=C34)[C@@H]1CCC2=O	Training	-5.25		-4.65099	-3.04	4.06264	0.533327	0.00922174	-0.599007	[4]
t106	pentazocin	359-83-1	C[C@H]1[C@H]2CC3=C(C=C(O)C=C3)[C@]1(C)CCN2CC=C(C)C	Training	-3.8		-4.75627	-3.56	3.95618	0.462002	0.00742313	0.956274	[4]
t107	sparfloxacin	110871-86-8	C[C@H]1CN(C[C@@H](C)N1)C1=C(F)C2=C(C(N)=C1F)C(=O)C(=CN2C1CC1)C(O)=O	Training	-3.37		-3.80668	-1.48	4.06954	1.38468	0.0152454	0.436678	[7]
t108	5-allyl-5-phenylbarbiturate		C=CCC1(C(=O)NC(=O)NC1=O)C1=CC=CC=C1	Training	-2.37		-3.12173	-1.42	3.87014	1.19535	0.00423458	0.751735	[4]
t109	5,5-diallylbarbiturate	52-43-7	C=CCC1(CC=C)C(=O)NC(=O)NC1=O	Training	-2.08		-2.36453	-0.95	3.73172	1.20819	0.00906859	0.284531	[4]
t110	Triphenylene	217-59-4	C1=CC=C2C(=C1)C1=CC=CC=C1C1=CC=CC=C21	Training	-6.73		-6.85761	-5.63	4.18567	0	0.0294584	0.127614	[3]
t111	phenantroline	66-71-7	C1=CC2=C(N=C1)C1=C(C=CC=N1)C=C2	Training	-1.62		-3.94679	-2	4.06772	0.815694	0.00967628	2.32679	[7]
t112	Perylene	198-55-0	C1=CC2=C3C(=C1)C1=CC=CC4=C1C(=CC=C4)C3=CC=C2	Training	-8.8		-7.73677	-6.51	4.24177	0	0.0420123	-1.06323	[3]
t113	Pyrene	129-00-0	C1=CC2=C3C(C=CC4=CC=CC(C=C2)=C34)=C1	Training	-6.18		-6.46294	-5.13	4.19245	0	0.0269551	0.282936	[3]
t114	Pteridine	91-18-9	C1=CN=C2N=CN=CC2=N1	Training	0.19		-0.711302	0.95	3.82629	0.528542	0.0155151	0.901302	[3,4]
t115	11α-hydroxyprogesterone	80-75-1	CC(=O)C1CCC2C1(CC(C3C2CCC4=CC(=O)CCC34C)O)C	Training	-3.82		-3.51028	-2.27	3.95819	0.090794	0.00707121	-0.309721	[4]
t116	eperezolid	165800-04-4	CC(=O)NC[C@H]1CN(C(=O)O1)C1=CC(F)=C(C=C1)N1CCN(CC1)C(=O)CO	Training	-1.97		-2.25099	-0.55	3.83235	1.09632	0.00451876	0.280987	[4]
t117	linezolid	165800-03-3	CC(=O)NC[C@H]1CN(C(=O)O1)C1=CC(F)=C(C=C1)N1CCOCC1	Training	-2.07		-2.56665	-1.32	3.83013	0.467603	0.00572321	0.496647	[4]
t118	Acetanilide	103-84-4	CC(=O)NC1=CC=CC=C1	Training	-1.4		-1.7916	-0.54	3.77487	0.505972	0.0093876	0.391601	[3]
t119	paclitaxel	33069-62-4	CC(=O)O[C@@H]1C2=C(C)[C@H](C[C@@](O)([C@@H](OC(=O)C3=CC=CC=C3)[C@@H]3[C@@]4(CO[C@@H]4C[C@H](O)[C@@]3(C)C1=O)OC(C)=O)C2(C)C)OC(=O)[C@H](O)[C@@H](NC(=O)C1=CC=CC=C1)C1=CC=CC=C1	Training	-6.63		-6.03612	-5.34	3.93947	0.171263	0.0201959	-0.593877	[4]
t120	melengestrol acetate	2919-66-6	CC(=O)O[C@]1(C(C)=O)C(=C)C[C@H]2[C@@H]3C=C(C)C4=CC(=O)CC[C@]4(C)[C@H]3CC[C@]12C	Training	-5.57		-4.13306	-2.98	3.98828	0	0.00858005	-1.43694	[4]
t121	noretindrone acetate	51-98-9	CC(=O)O[C@]1(CC[C@H]2[C@@H]3CCC4=CC(=O)CC[C@@H]4[C@H]3CC[C@]12C)C#C	Training	-4.8		-4.54981	-3.35	3.94574	0.452711	0.00653153	-0.250194	[4]
t122	prasterone acetate	853-23-6	CC(=O)O[C@H]1CC[C@]2(C)[C@H]3CC[C@@]4(C)[C@@H](CCC4=O)[C@@H]3CC=C2C1	Training	-4.46		-4.43313	-3.46	3.9527	0	0.00927429	-0.0268744	[4]
t123	testosterone acetate	1045-69-8	CC(=O)OC1CCC2C3CCC4=CC(=O)CCC4(C)C3CCC12C	Training	-5.18		-4.53803	-3.6	3.94873	0	0.00973566	-0.641973	[4]
t124	stanolone acetate	1164-91-6	CC(=O)OC1CCC2C3CCC4CC(=O)CCC4(C)C3CCC12C	Training	-5.35		-4.89124	-4.06	3.93883	0	0.0117676	-0.458763	[4]
t125	triamcinolone diacetate	67-78-7	CC(=O)OCC(=O)[C@@]1(O)[C@@H](C[C@H]2[C@@H]3CCC4=CC(=O)C=C[C@]4(C)[C@@]3(F)[C@@H](O)C[C@]12C)OC(C)=O	Training	-4.13		-2.8933	-1.45	3.97277	0.132665	0.00851877	-1.2367	[4]
t126	hydrocortisone acetate	50-03-3	CC(=O)OCC(=O)[C@@]1(O)CCC2C3CCC4=CC(=O)CC[C@]4(C)C3[C@@H](O)C[C@]12C	Training	-4.34		-3.14242	-1.79	3.95986	0.139085	0.00720903	-1.19758	[4]
t127	deoxycorticosterone acetate	56-47-3	CC(=O)OCC(=O)[C@H]1CC[C@H]2[C@@H]3CCC4=CC(=O)CC[C@]4(C)[C@H]3CC[C@]12C	Training	-4.63		-4.51899	-3.55	3.95694	0	0.00951785	-0.111011	[4]
t128	thiopropazate	84-06-0	CC(=O)OCCN1CCN(CCCN2C3=CC=CC=C3SC3=C2C=C(Cl)C=C3)CC1	Training	-4.7		-4.44608	-3.44	3.96357	0	0.009187	-0.253924	[4]
t129	SKF105657		CC(C)(C)NC(=O)C1CCC2C3CC=C4C=C(CCC4(C)C3CCC12C)C(O)=O	Training	-8.76		-5.26845	-4	3.96827	0.693745	0.0106313	-3.49155	[4,13]
t130	Salbutamol	18559-94-9	CC(C)(C)NCC(O)C1=CC=C(O)C(CO)=C1	Training	-1.22		-2.15394	0	3.84109	1.76342	0.0103743	0.933942	[3]
t131	5-methyl-5,3-MBEbarbiturate		CC(C)=CCC1(C)C(=O)NC(=O)NC1=O	Training	-2.6		-2.6593	-1.35	3.71983	1.20127	0.0106525	0.0593019	[4]
t132	5,5-diisopropylbarbiturate		CC(C)C1(C(C)C)C(=O)NC(=O)NC1=O	Training	-2.77		-2.55856	-1.15	3.75934	1.11597	0.00720576	-0.211443	[4]
t133	5-butyl-5,3-MBEbarbiturate		CCCCC1(CC=C(C)C)C(=O)NC(=O)NC1=O	Training	-3.55		-3.61579	-2.47	3.74759	1.11308	0.0123591	0.0657855	[4]
t134	5-isopropyl-5,3-MBEbarbiturate		CC(C)C1(CC=C(C)C)C(=O)NC(=O)NC1=O	Training	-2.59		-3.29099	-2.03	3.76036	1.12127	0.00939287	0.700989	[4]
t135	5-isopropyl-5-allylbarbiturate		CC(C)C1(CC=C)C(=O)NC(=O)NC1=O	Training	-1.71		-2.46205	-1.05	3.74572	1.16208	0.00807937	0.752052	[4]
t136	Isoproturon	34123-59-6	CC(C)C1=CC=C(NC(=O)N(C)C)C=C1	Training	-3.47		-2.78792	-1.58	3.83304	0.464731	0.00545187	-0.682079	[3]
t137	butatbital	77-26-9	CC(C)CC1(CC=C)C(=O)NC(=O)NC1=O	Training	-2.02		-2.71128	-1.38	3.73995	1.14653	0.00896297	0.691278	[4]
t138	7-isobutyltheophylline	90162-60-0	CC(C)CN1C=NC2=C1C(=O)N(C)C(=O)N2C	Training	-0.94		-2.15569	-0.55	3.99943	0	0.0162113	1.21569	[4]
t139	tolterodine	124937-51-5	CC(C)N(CC[C@H](C1=CC=CC=C1)C1=C(O)C=CC(C)=C1)C(C)C	Training	-2.58		-4.52475	-3.51	3.905	0.359193	0.00793087	1.94475	[4]
t140	disopyramide	3737-09-5	CC(C)N(CCC(C(N)=O)(C1=CC=CC=C1)C1=CC=CC=N1)C(C)C	Training	-2.4		-3.43735	-1.95	3.90383	0.768253	0.00305607	1.03735	[4,14]
t141	delavirdine	136817-59-9	CC(C)NC1=CC=CN=C1N1CCN(CC1)C(=O)C1=CC2=CC(NS(C)(=O)=O)=CC=C2N1	Training	-5.74		-4.40047	-2.33	4.03682	1.34523	0.012788	-1.33953	[4]
t142	fenofibrate	49562-28-9	CC(C)OC(=O)C(C)(C)OC1=CC=C(C=C1)C(=O)C1=CC=C(Cl)C=C1	Training	-5.71		-5.47593	-4.94	3.88634	0	0.0195312	-0.234071	[6]
t143	deprenyl (selegiline)	2323-36-6	CC(CC1=CC=CC=C1)N(C)CC#C	Training	-2.51		-3.08398	-1.96	3.80978	0.555079	0.00610827	0.573978	[7]
t144	Labetalol HCl	36894-69-6	CC(CCC1=CC=CC=C1)NCC(O)C1=CC=C(O)C(=C1)C(N)=O	Training	-3.43		-3.44681	-1.57	3.84803	1.71737	0.0111257	0.016806	[4,12]
t145	trimipramine	739-71-9	CC(CN(C)C)CN1C2=C(CCC3=C1C=CC=C3)C=CC=C2	Training	-5.54		-4.41925	-3.55	3.92016	0	0.0100308	-1.12075	[4,7]
t146	alanine	302-72-7	CC(N)C(O)=O	Training	0.25		1.43562	2.62	3.38163	1.40521	0.0643821	-1.18562	[4]
t147	Fendiline	13042-18-7	CC(NCCC(C1=CC=CC=C1)C1=CC=CC=C1)C1=CC=CC=C1	Training	-4		-5.04781	-4.32	3.89049	0.145668	0.0138764	1.04781	[14]
t148	ethambutol	74-55-5	CC[C@@H](CO)NCCN[C@@H](CC)CO	Training	0.55		-0.302299	1.09	3.51589	1.62479	0.0345018	0.852299	[4]
t149	erythromycin	114-07-8	CC[C@H]1OC(=O)[C@H](C)[C@@H](O[C@H]2C[C@@](C)(OC)[C@@H](O)[C@H](C)O2)[C@H](C)[C@@H](O[C@@H]2O[C@H](C)C[C@@H]([C@H]2O)N(C)C)[C@](C)(O)C[C@@H](C)C(=O)[C@H](C)[C@@H](O)[C@]1(C)O	Training	-3.15		-2.59133	-1.71	3.74018	0.360392	0.0122718	-0.558672	[4]
t150	vinbarbital	125-42-8	CC\C=C(/C)C1(CC)C(=O)NC(=O)NC1=O	Training	-2.3		-3.27865	-1.96	3.77017	1.15904	0.00870309	0.978653	[4]
t151	5-methyl-5-phenylbarbiturate		CC1(C(=O)NC(=O)NC1=O)C1=CC=CC=C1	Training	-2.38		-2.63671	-0.85	3.85868	1.22924	0.00439067	0.256711	[4]
t152	5,5-dimethylbarbiturate		CC1(C)C(=O)NC(=O)NC1=O	Training	-1.74		-1.25155	0.19	3.6561	1.27597	0.0155992	-0.488447	[4]
t153	triamcinolone acetonide	76-25-5	CC1(C)O[C@@H]2C[C@H]3[C@@H]4CCC5=CC(=O)C=C[C@]5(C)[C@@]4(F)[C@@H](O)C[C@]3(C)[C@@]2(O1)C(=O)CO	Training	-4.31		-3.23262	-1.61	3.9785	0.515706	0.00497716	-1.07738	[4]
t154	5-methyl-5-allylbarbiturate		CC1(CC=C)C(=O)NC(=O)NC1=O	Training	-1.16		-1.81822	-0.38	3.69766	1.24208	0.0114667	0.658223	[4]
t155	5-methylcytosine	554-01-8	CC1=C(N)NC(=O)N=C1	Training	-1.44		-1.74079	0.27	3.77446	1.74458	0.0112933	0.300793	[4]
t156	RTI15		CC1=C2N=C(C#N)C3=CC=CN=C3N(C3CC3)C2=NC=C1	Training	-4.74		-3.66752	-2.19	3.9153	0.769796	0.00336734	-1.07248	[4]
t157	RTI14		CC1=C2NC(=O)C3=CC=CN=C3N(C3CC3)C2=NC=C1	Training	-3.19		-3.60071	-1.91	3.8979	1.19306	0.00495494	0.410707	[4]
t158	RTI5		CC1=CC(C)=C2NC(=O)C3=CC=CN=C3N(C3CC3)C2=N1	Training	-4.27		-3.92405	-2.32	3.90692	1.11342	0.00538406	-0.345953	[4]
t159	Sulfamethoxazole	723-46-6	CC1=CC(NS(=O)(=O)C2=CC=C(N)C=C2)=NO1	Training	-2.7		-2.94127	-0.64	4.0703	1.03782	0.0141007	0.241272	[3]
t160	zidovudine	30516-87-1	CC1=CN([C@H]2C[C@H](N=[N+]=[N-])[C@@H](CO)O2)C(=O)NC1=O	Training	-1.1		-0.911507	1.27	3.8699	1.22099	0.0129677	-0.188493	[4]
t161	Thymine	65-71-4	CC1=CNC(=O)NC1=O	Training	-1.5		-1.74622	0.15	3.82547	1.28069	0.00674359	0.246221	[3,4]
t162	4-methylpteridine	2432-21-5	CC1=NC=NC2=NC=CN=C12	Training	-0.47		-1.10218	0.54	3.85128	0.497292	0.0126407	0.632183	[4]
t163	7-isobutyl-8-methyltheophylline		CC1=NC2=C(N1CC(C)C)C(=O)N(C(=O)N2C)C	Training	-1.6		-2.52205	-0.96	4.00962	0	0.0141455	0.922054	[4]
t164	2-methylnevirapine		CC1=NC2=C(NC(=O)C3=CC=CN=C3N2C2CC2)C(C)=C1	Training	-4.27		-3.92405	-2.32	3.90692	1.11342	0.00538406	-0.345953	[4]
t165	2-methylpteridine	2432-20-4	CC1=NC2=NC=CN=C2C=N1	Training	-0.09		-1.07638	0.54	3.83857	0.514653	0.0124996	0.986385	[4]
t166	7-methylpteridine	936-40-3	CC1=NC2=NC=NC=C2N=C1	Training	-0.85		-1.08039	0.54	3.84325	0.497292	0.0126901	0.230391	[4]
t167	halcion	28911-01-5	CC1=NN=C2CN=C(C3=C(Cl)C=CC=C3)C3=C(C=CC(Cl)=C3)N12	Training	-4.095		-4.62054	-3.55	3.99439	0	0.00969392	0.52554	[4]
t168	xanax	28981-97-7	CC1=NN=C2CN=C(C3=CC=CC=C3)C3=CC(Cl)=CC=C3N12	Training	-3.6		-4.04865	-2.87	3.99067	0	0.00854412	0.448646	[4]
t169	tirilazad	110101-66-1	CC1CC2C3CCC4=CC(=O)C=CC4(C3=CCC2(C1C(=O)CN5CCN(CC5)C6=NC(=NC(=C6)N7CCCC7)N8CCCC8)C)C	Training	-7.59		-6.36568	-5.69	3.98596	0	0.0227085	-1.22432	[4]
t170	Propoxyphene HCl	469-62-5	CCC(=O)O[C@@](CC1=CC=CC=C1)([C@H](C)CN(C)C)C1=CC=CC=C1	Training	-4.985		-4.23192	-3.46	3.87849	0	0.0110894	-0.753076	[4,8]
t171	butallylonal		CCC(C)C1(C(=O)NC(=O)NC1=O)CC(=C)Br	Training	-2.65		-3.07948	-1.74	3.77391	1.10396	0.00745841	0.42948	[4]
t172	talbutal	115-44-6	CCC(C)C1(CC=C)C(=O)NC(=O)NC1=O	Training	-2.02		-2.79783	-1.44	3.75585	1.13431	0.00796297	0.777832	[4]
t173	tipranavir	174484-41-4	CCC[C@@]1(CCC2=CC=CC=C2)CC(O)=C([C@H](CC)C2=CC=CC(NS(=O)(=O)C3=CC=C(C=N3)C(F)(F)F)=C2)C(=O)O1	Training	-6.3		-6.97683	-5.98	4.05092	0.390702	0.0269201	0.676831	[4]
t174	cyclobarbital	52-31-3	CCC1(C(=O)NC(=O)NC1=O)C1=CCCCC1	Training	-2.12		-2.75893	-1.2	3.81519	1.13126	0.00473915	0.638929	[4]
t175	heptabarbital	509-86-4	CCC1(C(=O)NC(=O)NC1=O)C1=CCCCCC1	Training	-2.91		-3.05859	-1.6	3.80759	1.11085	0.00546946	0.148594	[4]
t176	5-ethyl-5-isopropylbarbiturate		CCC1(C(C)C)C(=O)NC(=O)NC1=O	Training	-2.15		-2.22855	-0.81	3.73385	1.15597	0.00866028	0.078549	[4]
t177	reposal	3625-25-0	CCC1(C(O)=NC(=O)N=C1O)C1=C[C@H]2CC[C@H](C2)C1	Training	-2.7		-3.12566	-1.43	3.88789	1.09044	0.00356991	0.425661	[4]
t178	5-methyl-5-ethylbarbiturate		CCC1(C)C(=O)NC(=O)NC1=O	Training	-1.23		-1.5733	-0.14	3.68159	1.23597	0.0129131	0.343298	[4]
t179	5,5-diethylbarbiturate	57-44-3	CCC1(CC)C(=O)NC(=O)NC1=O	Training	-1.4		-1.88911	-0.47	3.70489	1.19597	0.0107981	0.489109	[4]
t180	5,5-diethyl-2-thiobarbiturate	77-32-7	CCC1(CC)C(=O)NC(=S)NC1=O	Training	-2.17		-2.21307	-0.95	3.73087	0.909964	0.00895556	0.0430668	[4]
t181	5-ethyl-5,3-MBEbarbiturate		CCC1(CC=C(C)C)C(=O)NC(=O)NC1=O	Training	-2.25		-2.96818	-1.69	3.73753	1.16127	0.0100464	0.718181	[4]
t182	5-ethyl-5-allylbarbiturate		CCC1(CC=C)C(=O)NC(=O)NC1=O	Training	-1.61		-2.12873	-0.71	3.719	1.20208	0.00977513	0.518728	[4]
t183	5-ethyl-5,3-MBbarbiturate		CCC1(CCC(C)C)C(=O)NC(=O)NC1=O	Training	-2.66		-2.79456	-1.54	3.72545	1.12738	0.0103963	0.134563	[4]
t184	5-ethyl-5-cyclohexylidene-2-ethylbarbiturate		CCC1(CCC2CCCCC2)C(=O)NC(=O)NC1=O	Training	-3.53		-3.58502	-2.44	3.75079	1.08378	0.0117599	0.055019	[4]
t185	secobarbital	76-73-3	CCCC(C)C1(CC=C)C(=O)NC(=O)NC1=O	Training	-2.22		-3.12918	-1.84	3.75994	1.1139	0.00869562	0.909183	[4]
t186	5-ethyl-5-propylbarbiturate		CCCC1(CC)C(=O)NC(=O)NC1=O	Training	-1.49		-2.23169	-0.87	3.71448	1.16819	0.0101493	0.741689	[4]
t187	5,5-dipropylbarbiturate		CCCC1(CCC)C(=O)NC(=O)NC1=O	Training	-2.41		-2.56418	-1.26	3.72339	1.14042	0.0099384	0.154176	[4]
t188	betamethasone-17-valerate	2152-44-5	CCCCC(=O)O[C@@]1([C@@H](C)C[C@H]2[C@@H]3CCC4=CC(=O)C=C[C@]4(C)[C@@]3(F)[C@@H](O)C[C@]12C)C(=O)CO	Training	-4.71		-4.68055	-3.4	3.97811	0.456027	0.00694116	-0.0294523	[4]
t189	prostaglandin E2	363-24-6	CCCCC[C@H](O)\C=C\[C@H]1[C@H](O)CC(=O)[C@@H]1C\C=C/CCCC(O)=O	Training	-2.47		-3.85717	-2.44	3.79418	1.39268	0.0118094	1.38717	[4]
t190	alprostadil	745-65-3	CCCCC[C@H](O)\C=C\[C@H]1[C@H](O)CC(=O)[C@@H]1CCCCCCC(O)=O	Training	-3.67		-3.86344	-2.48	3.79004	1.36159	0.0118713	0.193438	[4]
t191	butethal	77-28-1	CCCCC1(CC)C(=O)NC(=O)NC1=O	Training	-1.66		-2.55526	-1.26	3.71875	1.14779	0.0103321	0.895265	[4]
t192	5-allyl-5-butylbarbiturate		CCCCC1(CC=C)C(=O)NC(=O)NC1=O	Training	-2.11		-2.79081	-1.5	3.73136	1.1539	0.00992343	0.680813	[4]
t193	5-ethyl-5-pentylbarbiturate		CCCCCC1(CC)C(=O)NC(=O)NC1=O	Training	-2.34		-2.87506	-1.65	3.72074	1.13216	0.0111347	0.535059	[4]
t194	hexethal	77-30-5	CCCCCCC1(CC)C(=O)NC(=O)NC1=O	Training	-3.05		-3.19368	-2.04	3.7217	1.11982	0.0124771	0.143685	[4]
t195	5-ethyl-5-heptylbarbiturate		CCCCCCCC1(CC)C(=O)NC(=O)NC1=O	Training	-3.22		-3.52042	-2.44	3.72216	1.10982	0.014381	0.300419	[4]
t196	5-ethyl-5-octylbarbiturate		CCCCCCCCC1(CC)C(=O)NC(=O)NC1=O	Training	-3.94		-3.83912	-2.83	3.72239	1.10155	0.0167309	-0.100882	[4]
t197	5-ethyl-5-nonylbarbiturate		CCCCCCCCCC1(CC)C(=O)NC(=O)NC1=O	Training	-4.46		-4.15816	-3.22	3.72251	1.09461	0.0195636	-0.301839	[4]
t198	ibutilide	122647-31-8	CCCCCCCN(CC)CCCC(O)C1=CC=C(NS(C)(=O)=O)C=C1	Training	-1.81		-4.01987	-2.47	3.97448	0.690971	0.00453709	2.20987	[4]
t199	7-butyl-8-methyltheophylline		CCCCN1C(=NC2=C1C(=O)N(C(=O)N2C)C)C	Training	-1.75		-2.51142	-0.95	4.00875	0	0.0141583	0.76142	[4]
t200	1-butyltheobromine	1143-30-2	CCCCN1C(=O)N(C)C2=C(N(C)C=N2)C1=O	Training	-1.63		-2.14611	-0.54	3.99894	0	0.0162558	0.516106	[4]
t201	7-butyltheophylline	1021-65-4	CCCCN1C=NC2=C1C(=O)N(C)C(=O)N2C	Training	-1.81		-2.14507	-0.54	3.99856	0	0.0162366	0.335067	[4]
t202	bumetadine	28395-03-1	CCCCNC1=CC(=CC(=C1OC1=CC=CC=C1)S(N)(=O)=O)C(O)=O	Training	-3.56		-4.74988	-2.55	4.07033	1.49874	0.0187109	1.18988	[4]
t203	1-propyltheobromine	63906-63-8	CCCN1C(=O)N(C)C2=C(N(C)C=N2)C1=O	Training	-1.21		-1.87278	-0.21	3.99869	0	0.018696	0.662783	[4]
t204	7-propyltheophylline		CCCN1C=NC2=C1C(=O)N(C(=O)N2C)C	Training	0.02		-1.8718	-0.21	3.99833	0	0.0186765	1.8918	[4]
t205	Propafenone	54063-53-5	CCCNCC(O)COC1=C(C=CC=C1)C(=O)CCC1=CC=CC=C1	Training	-5.2		-3.93909	-2.8	3.84169	0.704222	0.00659458	-1.26091	[14]
t206	SB209670		CCCOC1=CC2=C(C=C1)C(C(C2C1=CC=C(OC)C=C1OCC(O)=O)C(O)=O)C1=CC2=C(OCO2)C=C1	Training	-6.77		-6.17197	-4.76	4.01214	1.00699	0.0207714	-0.598031	[4,13]
t207	almokalant	123955-10-2	CCCS(=O)CCCN(CC)CC(O)COC1=CC=C(C=C1)C#N	Training	-1.17		-2.38243	-1.23	3.80702	0.373194	0.00774936	1.21243	[4]
t208	Celiprolol	56980-93-9	CCN(CC)C(=O)NC1=CC(C(C)=O)=C(OCC(O)CNC(C)(C)C)C=C1	Training	-1.9		-2.79426	-1.23	3.83609	1.03904	0.00386386	0.894262	[14]
t209	1-ethyltheobromine	39832-36-5	CCN1C(=O)N(C)C2=C(N(C)C=N2)C1=O	Training	-0.72		-1.44887	0.3	3.99775	0	0.0231079	0.728874	[4]
t210	lomefloxacin	98079-51-7	CCN1C=C(C(O)=O)C(=O)C2=C1C(F)=C(N1CCNC(C)C1)C(F)=C2	Training	-2.33		-3.45226	-1.39	4.04939	0.933937	0.00945258	1.12226	[7]
t211	7-ethyltheophylline	23043-88-1	CCN1C=NC2=C1C(=O)N(C)C(=O)N2C	Training	-0.76		-1.44809	0.3	3.99746	0	0.0230909	0.688091	[4]
t212	RTI17		CCN1C2=CC=CC=C2N(C)C(=O)C2=CC=CC=C12	Training	-4.75		-3.83375	-2.89	3.90532	0	0.00870702	-0.916252	[4]
t213	RTI8		CCN1C2=CC=CC=C2N(C)C(=O)C2=CC=CN=C12	Training	-3.32		-3.35815	-2.13	3.88799	0.39844	0.00449691	0.03815	[4]
t214	RTI4		CCN1C2=CC=CC=C2N(C)C(=S)C2=CC=CN=C12	Training	-4.71		-3.95456	-2.8	3.9133	0.346958	0.00537692	-0.755438	[4]
t215	RTI7		CCN1C2=CC=CC=C2OC2=CC=CC=C2C1=O	Training	-3.68		-3.80226	-2.94	3.87847	0	0.00960865	0.122256	[4]
t216	RTI3		CCN1C2=NC(=CC(C)=C2NC(=O)C2=CC=CN=C12)N(C)C	Training	-4.87		-3.74861	-2.16	3.88451	1.14842	0.00526155	-1.12139	[4]
t217	RTI16		CCN1C2=NC(=CC=C2NC(=O)C2=CC=CN=C12)N(C)CCO	Training	-3.36		-3.37334	-1.37	3.87024	1.78041	0.0115888	0.0133414	[4]
t218	RTI23		CCN1C2=NC(C)=CC(=C2NC(=O)C2=CC=CN=C12)C(F)(F)F	Training	-4.21		-4.1325	-2.44	3.89114	1.41751	0.00943619	-0.0774985	[4]
t219	RTI19		CCN1C2=NC(C)=CC(C)=C2NC(=O)C2=CC=CN=C12	Training	-4.55		-3.67488	-2.05	3.88735	1.1673	0.00508907	-0.875119	[4]
t220	RTI20		CCN1C2=NC(Cl)=CC=C2N(C)C(=O)C2=CC=CN=C12	Training	-4.11		-3.77357	-2.46	3.87797	0.738219	0.00428176	-0.336434	[4]
t221	RTI1		CCN1C2=NC(OC)=CC(C)=C2NC(=O)C2=CC=CN=C12	Training	-5.15		-3.83115	-2.2	3.87898	1.27733	0.00670137	-1.31885	[4]
t222	RTI21		CCN1C2=NC=CC=C2C(=O)NC2=CC=C(Cl)N=C12	Training	-5.36		-3.94745	-2.4	3.87063	1.22483	0.00701822	-1.41255	[4]
t223	RTI12		CCN1C2=NC=CC=C2N(C)C(=O)C2=CC=CN=C12	Training	-2.62		-2.87758	-1.36	3.86996	0.807226	0.00308944	0.257576	[4]
t224	RTI13		CCN1C2=NC=CC=C2N(C)C(=S)C2=CC=CN=C12	Training	-4.63		-3.46654	-2.03	3.89912	0.719994	0.00315452	-1.16346	[4]
t225	RTI11		CCN1C2=NC=CC=C2N(CC)C(=O)C2=CC=CN=C12	Training	-2.86		-3.23534	-1.8	3.87229	0.783134	0.00318657	0.375339	[4]
t226	felodipine	72509-76-3	CCOC(=O)C1=C(C)NC(C)=C(C1C1=CC=CC(Cl)=C1Cl)C(=O)OC	Training	-5.89		-4.52779	-3.44	3.92897	0.350946	0.00720613	-1.36221	[4]
t227	ethyl p-hydroxybenzoate	120-47-8	CCOC(=O)C1=CC=C(O)C=C1	Training	-2.35		-2.38653	-1.07	3.80099	0.678381	0.00564728	0.0365269	[4]
t228	1,3,5-trichlorobenzene	108-70-3	ClC1=CC(Cl)=CC(Cl)=C1	Training	-4.44		-4.15762	-3.51	3.83586	0	0.013595	-0.282378	[3]
t229	clonidine	4205-90-7	ClC1=CC=CC(Cl)=C1N=C1NCCN1	Training	-0.1		-2.9668	-1.6	3.83498	0.778843	0.00391954	2.8668	[4]
t230	2-chloropteridine	14159-38-7	ClC1=NC=C2N=CC=NC2=N1	Training	-0.7		-1.64912	-0.16	3.83663	0.513967	0.00845872	0.949123	[4]
t231	6-chloropteridine	1125-82-2	ClC1=NC2=CN=CN=C2N=C1	Training	-1.12		-1.64293	-0.16	3.84242	0.470243	0.00886194	0.522929	[4]
t232	7-chloropteridine	1125-84-4	ClC1=NC2=NC=NC=C2N=C1	Training	-0.88		-1.65086	-0.16	3.84063	0.495748	0.00859269	0.770855	[4]
t233	Diuron	330-54-1	CN(C)C(=O)NC1=CC(Cl)=C(Cl)C=C1	Training	-3.76		-3.0467	-1.9	3.83121	0.463465	0.0055928	-0.7133	[3]
t234	Fluometuron	2164-17-2	CN(C)C(=O)NC1=CC=CC(=C1)C(F)(F)F	Training	-3.46		-2.54449	-1.28	3.81666	0.562361	0.00553369	-0.915511	[3]
t235	aminopyrine	58-15-1	CN(C)C1=C(C)N(C)N(C1=O)C1=CC=CC=C1	Training	-0.36		-3.82873	-2.65	3.9766	0	0.00823598	3.46873	[4]
t236	2-Dimethylaminopteridine	41047-52-3	CN(C)C1=NC=C2N=CC=NC2=N1	Training	0.36		-1.15632	0.43	3.83573	0.508134	0.011875	1.51632	[4]
t237	7-dimethylaminopteridine		CN(C)C1=NC2=NC=NC=C2N=C1	Training	-0.02		-1.1563	0.43	3.83934	0.488542	0.0120918	1.1363	[4]
t238	fluopromazine	146-54-3	CN(C)CCCN1C2=CC=CC=C2SC2=CC=C(C=C12)C(F)(F)F	Training	-5.3		-4.88349	-3.96	3.96645	0	0.0109776	-0.416509	[4]
t239	benzydamine	642-72-8	CN(C)CCCOC1=NN(CC2=CC=CC=C2)C2=C1C=CC=C2	Training	-3.78		-4.21688	-3.13	3.97349	0	0.00857516	0.436879	[4]
t240	methotrexate	59-05-2	CN(CC1=NC2=C(N=C1)N=C(N)N=C2N)C1=CC=C(C=C1)C(=O)N[C@@H](CCC(O)=O)C(O)=O	Training	-4.1		-4.44048	-1.67	3.87231	3.40727	0.0708906	0.340476	[4]
t241	ephedrine	299-42-3	CN[C@@H](C)[C@H](O)C1=CC=CC=C1	Training	-0.47		-1.56983	0	3.81025	0.762745	0.00749663	1.09983	[4]
t242	danofloxacin	112398-08-0	CN1C[C@@H]2C[C@H]1CN2C1=CC2=C(C=C1F)C(=O)C(=CN2C1CC1)C(O)=O	Training	-2.9		-2.9739	-0.96	4.06226	0.61806	0.0117091	0.0739038	[7]
t243	azathioprine	446-86-6	CN1C=NC(=C1SC1=NC=NC2=C1NC=N2)[N+]([O-])=O	Training	-3.21		-1.64669	-0.06	3.9012	0.324252	0.01119	-1.56331	[7]
t244	caffeine	58-08-2	CN1C=NC2=C1C(=O)N(C)C(=O)N2C	Training	-0.88		-1.05086	0.77	3.99416	0	0.0277209	0.170858	[4]
t245	Pentoxifylline	6493-05-6	CN1C=NC2=C1C(=O)N(CCCCC(C)=O)C(=O)N2C	Training	-0.56		-1.51022	0.23	3.99904	0	0.0225227	0.950221	[3]
t246	theobromine	83-67-0	CN1C=NC2=C1C(=O)NC(=O)N2C	Training	-2.52		-1.27814	0.84	3.97997	0.647014	0.0173549	-1.24186	[4]
t247	RTI6		CN1C2=C(C)C=C(C)C=C2OC2=NC=C(N)C=C2C1=O	Training	-3.76		-3.4814	-1.88	3.89491	1.02031	0.00368834	-0.278602	[4]
t248	Diazepam	439-14-5	CN1C2=C(C=C(Cl)C=C2)C(=NCC1=O)C1=CC=CC=C1	Training	-3.75		-4.02044	-3.08	3.91628	0	0.00881424	0.27044	[3,4,9]
t249	theophylline	58-55-9	CN1C2=C(NC=N2)C(=O)N(C)C1=O	Training	-1.39		-1.14027	0.84	3.98115	0.364931	0.0208802	-0.249735	[4]
t250	RTI22		CN1C2=CC(N)=CC=C2OC2=CC=C(C)C=C2C1=O	Training	-3.93		-3.49205	-2.2	3.89365	0.519867	0.00382545	-0.437953	[4]
t251	RTI9		CN1C2=CC=C(C)C=C2OC2=NC=C(N)C=C2C1=O	Training	-3.04		-3.15126	-1.53	3.87677	1.03669	0.00341342	0.111255	[4]
t252	RTI2		CN1C2=CC=CN=C2N(C2=NC=CC=C2C1=O)C(C)(C)C	Training	-4.85		-3.25111	-1.83	3.87928	0.727226	0.00314758	-1.59889	[4]
t253	RTI18		CN1C2=CC=CN=C2N(C2CCC2)C2=NC=CC=C2C1=O	Training	-3.54		-3.38287	-1.96	3.886	0.739449	0.00317808	-0.157126	[4]
t254	morphine	57-27-2	CN1CC[C@]23[C@H]4OC5=C(O)C=CC(C[C@@H]1[C@@H]2C=C[C@@H]4O)=C35	Training	-3.28		-2.42747	-0.35	4.01829	0.771494	0.0107041	-0.852532	[4]
t255	pecazaine	60-89-9	CN1CCCC(CN2C3=C(SC4=C2C=CC=C4)C=CC=C3)C1	Training	-4.75		-4.726	-3.8	3.95711	0	0.0103836	-0.023999	[4]
t256	clozapine	5786-21-0	CN1CCN(CC1)C1=NC2=CC(Cl)=CC=C2NC2=C1C=CC=C2	Training	-3.24		-3.51808	-2.3	3.91103	0.312455	0.00490775	0.278076	[3,9,10]
t257	trifluoperazine	117-89-5	CN1CCN(CCCN2C3=C(SC4=C2C=C(C=C4)C(F)(F)F)C=CC=C3)CC1	Training	-4.52		-4.47049	-3.46	3.96648	0	0.00924171	-0.0495131	[4]
t258	Antipyrine	60-80-0	CN1N(C(=O)C=C1C)C1=CC=CC=C1	Training	0.505		-3.72817	-2.57	3.96389	0	0.00808029	4.23317	[3,4]
t259	cefamandole	34444-01-4	CN1N=NN=C1SCC1=C(N2[C@H](SC1)[C@H](NC(=O)[C@H](O)C1=CC=CC=C1)C2=O)C(O)=O	Training	-0.14		-3.18424	-1.46	3.85631	1.3292	0.00550686	3.04424	[4]
t260	chlordiazepoxide	58-25-3	CNC1=NC2=C(C=C(Cl)C=C2)C(C2=CC=CC=C2)=N(=O)C1	Training	-2.18		-2.75927	-1.26	3.92936	0.413861	0.00517354	0.579274	[4]
t261	Cocaine	50-36-2	COC(=O)[C@@H]1[C@H]2CC[C@@H](C[C@@H]1OC(=O)C1=CC=CC=C1)N2C	Training	-2.25		-2.52994	-1.61	3.81448	0	0.012163	0.279937	[3,4]
t262	cefroxanide	51762-05-1	COC1=C(N2[C@H](SC1)[C@H](NC(=O)[C@H](N)C1=CCC=CC1)C2=O)C(O)=O	Training	-1.89		-1.02693	1.11	3.82543	1.42856	0.0115215	-0.863065	[4]
t263	trimazosin	35795-16-5	COC1=C(OC)C(OC)=C2N=C(N=C(N)C2=C1)N1CCN(CC1)C(=O)OCC(C)(C)O	Training	-3.64		-3.766	-2.08	3.94657	0.978909	0.00430397	0.125995	[4]
t264	Terazosin	63590-64-7	COC1=C(OC)C=C2C(N)=NC(=NC2=C1)N1CCN(CC1)C(=O)C1CCCO1	Training	-1.8		-3.54048	-2.1	3.94121	0.52404	0.00370329	1.74048	[14]
t265	Codeine	76-57-3	COC1=C2O[C@H]3[C@@H](O)C=C[C@H]4[C@H]5CC(C=C1)=C2[C@@]34CCN5C	Training	-1.52		-2.90439	-1.2	4.01912	0.316484	0.00943435	1.38439	[3,4]
t266	Khellin	82-02-0	COC1=C2OC(C)=CC(=O)C2=C(OC)C2=C1OC=C2	Training	-3.02		-3.85107	-2.35	4.07624	0	0.0127302	0.83107	[3]
t267	primaquine	90-34-6	COC1=CC(NC(C)CCCN)=C2N=CC=CC2=C1	Training	-2.52		-3.76329	-1.94	3.97849	1.0317	0.00545046	1.24329	[4]
t268	Astemizole	68844-77-9	COC1=CC=C(CCN2CCC(CC2)NC2=NC3=CC=CC=C3N2CC2=CC=C(F)C=C2)C=C1	Training	-7.18		-5.73452	-4.86	3.96847	0.2039	0.0154488	-1.44548	[9]
t269	Thebaine	115-37-7	COC1=CC=C2[C@H]3CC4=C5C(O[C@@H]1[C@@]25CCN3C)=C(OC)C=C4	Training	-2.66		-3.68044	-2.29	4.0316	0	0.0102619	1.02044	[3]
t270	Prazosin	19216-56-9	COC1=CC2=NC(=NC(N)=C2C=C1OC)N1CCN(CC1)C(=O)C1=CC=CO1	Training	-5.08		-3.74286	-2.34	3.94124	0.532078	0.00384032	-1.33714	[4,13]
t271	2-methoxypterdine	102170-44-5	COC1=NC=C2N=CC=NC2=N1	Training	-1.11		-1.18426	0.39	3.82941	0.532226	0.0113991	0.0742644	[4]
t272	4-methoxypteridine	30564-38-6	COC1=NC=NC2=C1N=CC=N2	Training	-1.11		-1.19735	0.39	3.83284	0.539792	0.0112516	0.0873476	[4]
t273	6-methoxypteridine		COC1=NC2=CN=CN=C2N=C1	Training	-1.14		-1.19936	0.39	3.83117	0.552847	0.0111154	0.0593601	[4]
t274	7-methoxypteridine		COC1=NC2=NC=NC=C2N=C1	Training	-0.91		-1.19135	0.39	3.83062	0.539792	0.0112848	0.281347	[4]
t275	Linuron	330-55-2	CON(C)C(=O)NC1=CC=C(Cl)C(Cl)=C1	Training	-3.52		-3.05889	-1.89	3.83092	0.505965	0.00531961	-0.461105	[3]
t276	Thiamphenicol	15318-45-3	CS(=O)(=O)C1=CC=C(C=C1)[C@@H](O)[C@@H](CO)NC(=O)C(Cl)Cl	Training	-2.15		-2.95343	-0.45	4.09435	1.24556	0.0188894	0.803427	[3]
t277	thioridazine	50-52-2	CSC1=CC2=C(SC3=CC=CC=C3N2CCC2CCCCN2C)C=C1	Training	-5.36		-5.66235	-4.89	3.97033	0	0.0162538	0.302351	[4,14]
t278	RTI25		FC(F)(F)CN1C2=CC=CC=C2CC2=CC=CC=C2C1=O	Training	-4.8		-4.50501	-3.62	3.93046	0	0.0100623	-0.294987	[4]
t279	5-Fluorouracil	51-21-8	FC1=CNC(=O)NC1=O	Training	-1.03		-1.75497	0.16	3.79716	1.46819	0.00809147	0.724975	[3]
t280	RTI24		FCCN1C2=CC=CC=C2CC2=CC=CC=C2C1=O	Training	-3.54		-4.14902	-3.19	3.93019	0	0.00881372	0.609025	[4]
t281	levothyroxine	51-48-9	N[C@@H](CC1=CC(I)=C(OC2=CC(I)=C(O)C(I)=C2)C(I)=C1)C(O)=O	Training	-4.26		-6.13447	-3.82	4.17419	1.60616	0.0384049	1.87447	[6]
t282	Trovafloxacin mesylate	147059-72-1	N[C@H]1[C@@H]2CN(C[C@H]12)C1=C(F)C=C2C(=O)C(=CN(C3=CC=C(F)C=C3F)C2=N1)C(O)=O	Training	-4.48		-4.49664	-2.55	4.06198	1.0377	0.0111816	0.0166418	[4,8]
t283	Amiloride	2609-46-3	NC(=N)NC(=O)C1=NC(Cl)=C(N)N=C1N	Training	-3.18		-3.67377	-0.69	3.76997	4.04791	0.0975038	0.493768	[4,13]
t284	Benzamide	55-21-0	NC(=O)C1=CC=CC=C1	Training	-0.95		-1.88543	-0.5	3.79789	0.634861	0.00715275	0.935428	[3]
t285	Salicylamide	65-45-2	NC(=O)C1=CC=CC=C1O	Training	-1.84		-2.05281	-0.27	3.80331	1.32007	0.00628888	0.212811	[3]
t286	Pyrazinamide	98-96-4	NC(=O)C1=NC=CN=C1	Training	-0.91		-0.73567	1.27	3.71063	1.73285	0.0163761	-0.17433	[3]
t287	2-amino-5-bromobenzoic acid	5794-88-7	NC1=C(C=C(Br)C=C1)C(O)=O	Training	-3.07		-3.034	-1.31	3.85325	1.29319	0.00501003	-0.0359957	[7]
t288	isoguanine	3373-53-3	NC1=C2NC=NC2=NC(=O)N1	Training	-3.4		-1.40608	0.98	3.88759	1.63486	0.0132566	-1.99392	[4]
t289	minoxidil	38304-91-5	NC1=CC(=NC(N)=[N+]1[O-])N1CCCCC1	Training	-2.04		-1.13787	0.58	3.75832	1.1387	0.00995035	-0.902126	[4]
t290	4-Aminosalicylic acid	65-49-6	NC1=CC=C(C(O)=O)C(O)=C1	Training	-1.96		-2.14469	0.07	3.8123	2.01663	0.0144545	0.184693	[3]
t291	4-Aminobenzoic acid	150-13-0	NC1=CC=C(C=C1)C(O)=O	Training	-1.37		-1.81258	0.04	3.80707	1.33142	0.00687814	0.442576	[3]
t292	Dapsone	80-08-0	NC1=CC=C(C=C1)S(=O)(=O)C1=CC=C(N)C=C1	Training	-3.09		-3.56936	-1.11	4.15628	1.05108	0.0226492	0.479361	[3]
t293	Sulfadiazine	68-35-9	NC1=CC=C(C=C1)S(=O)(=O)NC1=NC=CC=N1	Training	-3.53		-2.55504	-0.17	4.06748	1.05724	0.0161917	-0.974956	[3]
t294	Sulfanilamide	63-74-1	NC1=CC=C(C=C1)S(N)(=O)=O	Training	-1.36		-2.15001	0.31	4.05458	1.11023	0.0179775	0.79001	[3]
t295	Cytosine	71-30-7	NC1=NC(=O)NC=C1	Training	-1.16		-1.3953	0.62	3.7364	1.83833	0.0142596	0.235303	[3,4]
t296	adenine	73-24-5	NC1=NC=NC2=C1N=CN2	Training	-2.18		-0.953757	0.99	3.84374	0.984722	0.0112775	-1.22624	[4]
t297	Adenosine	58-61-7	NC1=NC=NC2=C1N=CN2[C@@H]1O[C@H](CO)[C@@H](O)[C@H]1O	Training	-1.73		-1.19693	1.53	3.88276	2.15139	0.0227679	-0.533072	[3]
t298	4-aminopteridine	6973-01-9	NC1=NC=NC2=NC=CN=C12	Training	-2.31		-1.11848	0.86	3.83664	1.13785	0.00987948	-1.19152	[4]
t299	Acyclovir	59277-89-3	NC1=NC2=C(N=CN2COCCO)C(=O)N1	Training	-2.27		-1.24749	1.34	3.92481	1.71063	0.0179516	-1.02251	[4,13]
t300	6-aminopteridine	1125-83-3	NC1=NC2=CN=CN=C2N=C1	Training	-2.34		-1.10601	0.86	3.83403	1.12705	0.00989682	-1.23399	[4]
t301	2-aminopteridine	700-81-2	NC1=NC2=NC=CN=C2C=N1	Training	-2.3		-1.12408	0.86	3.83124	1.1783	0.00981749	-1.17592	[4]
t302	7-aminopteridine	769-66-4	NC1=NC2=NC=NC=C2N=C1	Training	-2.31		-1.11096	0.86	3.83317	1.14163	0.00986889	-1.19904	[4]
t303	tryptamine	61-54-1	NCCC1=CNC2=CC=CC=C12	Training	-3.3		-2.76035	-0.75	4.00378	0.854987	0.0077915	-0.539651	[7]
t304	Hydralazine	86-54-4	NNC1=NN=CC2=CC=CC=C12	Training	-2.6		-2.62011	-0.55	3.94545	1.22122	0.00642577	0.0201149	[14]
t305	Hydrochlorothiazide	58-93-5	NS(=O)(=O)C1=CC2=C(NCNS2(=O)=O)C=C1Cl	Training	-2.7		-3.20945	-0.47	4.15764	1.38131	0.0287467	0.509451	[3,4,6,9,10,11,12,13]
t306	Thalidomide	50-35-1	O=C1N(C2CCC(=O)NC2=O)C(=O)C2=CC=CC=C12	Training	-3.7		-2.0606	-0.41	3.89836	0.589067	0.00632921	-1.6394	[3]
t307	4-hydroxypteridine	700-47-0	O=C1N=CNC2=NC=CN=C12	Training	-1.47		-0.782668	0.94	3.87195	0.407153	0.0172418	-0.687332	[4]
t308	5,5-diphenylbarbiturate		O=C1NC(=O)C(C(=O)N1)(C1=CC=CC=C1)C1=CC=CC=C1	Training	-4.2		-3.65706	-1.89	3.92673	1.18251	0.00510056	-0.542938	[4]
t309	cycloethane-1,5-spirobarbiturate		O=C1NC(=O)C2(CC2)C(=O)N1	Training	-1.89		-1.39207	0.59	3.82979	1.27597	0.00843692	-0.497929	[4]
t310	cyclopropane-1,5-spirobarbiturate		O=C1NC(=O)C2(CCC2)C(=O)N1	Training	-1.66		-1.60905	0.2	3.79837	1.23597	0.00723912	-0.0509494	[4]
t311	cyclobutane-1,5-spirobarbiturate		O=C1NC(=O)C2(CCCC2)C(=O)N1	Training	-2.35		-1.85893	-0.19	3.77907	1.19597	0.0067726	-0.491069	[4]
t312	cyclopentane-1,5-spirobarbiturate		O=C1NC(=O)C2(CCCCC2)C(=O)N1	Training	-3.06		-2.14114	-0.59	3.7664	1.16819	0.00678577	-0.91886	[4]
t313	cyclohexane-1,5-spirobarbiturate		O=C1NC(=O)C2(CCCCCC2)C(=O)N1	Training	-3.17		-2.42599	-0.98	3.75774	1.14042	0.0072113	-0.744008	[4]
t314	cycloheptane-1,5-spirobarbiturate		O=C1NC(=O)C2(CCCCCCC2)C(=O)N1	Training	-2.98		-2.72162	-1.37	3.75171	1.12001	0.00803736	-0.25838	[4]
t315	cyclodecane-1,5-spirobarbiturate		O=C1NC(=O)C2(CCCCCCCCCC2)C(=O)N1	Training	-4.59		-3.6451	-2.55	3.74228	1.06835	0.012962	-0.9449	[4]
t316	cyclododecane-1,5-spirobarbiturate		O=C1NC(=O)C2(CCCCCCCCCCC2)C(=O)N1	Training	-5.8		-3.95701	-2.94	3.74076	1.056	0.0154421	-1.84299	[4]
t317	Uracil	66-22-8	O=C1NC=CC(=O)N1	Training	-1.49		-1.38827	0.5	3.78857	1.34319	0.00873507	-0.101731	[3,4]
t318	hypoxanthine	68-94-0	O=C1NC=NC2=C1NC=N2	Training	-2.29		-1.03943	0.97	3.90309	0.80125	0.0133908	-1.25057	[4]
t319	Uric acid	69-93-2	O=C1NC2=C(N1)C(=O)NC(=O)N2	Training	-3.665		-2.23774	0.96	3.99392	2.68819	0.0419208	-1.42726	[3,4]
t320	6-hydroxypteridine	2432-26-0	O=C1NC2=CN=CN=C2N=C1	Training	-2.71		-0.86452	0.94	3.86437	0.611875	0.014268	-1.84548	[4]
t321	7-hydroxypteridine	2432-27-1	O=C1NC2=NC=NC=C2N=C1	Training	-2.12		-1.20071	0.94	3.88558	1.1691	0.011083	-0.919288	[4]
t322	5-bromo-2,4-dihydroxybenzoic acid	7355-22-8	OC(=O)C1=C(O)C=C(O)C(Br)=C1	Training	-2.62		-2.98294	-0.8	3.85014	2.0504	0.0156846	0.36294	[7]
t323	naphthoic acid	86-55-5	OC(=O)C1=C2C=CC=CC2=CC=C1	Training	-3.77		-3.63024	-1.88	4.00974	0.695388	0.00564667	-0.139758	[10]
t324	orotic acid	65-86-1	OC(=O)C1=CC(O)=NC(O)=N1	Training	-1.94		-1.63632	0.86	3.82485	2.23708	0.0199091	-0.303684	[4]
t325	Nicotinic acid	59-67-6	OC(=O)C1=CC=CN=C1	Training	-0.85		-1.209	0.6	3.75526	1.33056	0.0101086	0.359	[3]
t326	sarafloxacin	98105-99-8	OC(=O)C1=CN(C2=CC=C(F)C=C2)C2=CC(N3CCNCC3)=C(F)C=C2C1=O	Training	-3.13		-4.235	-2.21	4.08703	0.940395	0.0120209	1.105	[7]
t327	fenclofenac	34645-84-6	OC(=O)CC1=CC=CC=C1OC1=CC=C(Cl)C=C1Cl	Training	-3.85		-4.54788	-3.51	3.85445	0.679438	0.00966076	0.697875	[4]
t328	Procyclidine	77-37-2	OC(CCN1CCCC1)(C1CCCCC1)C1=CC=CC=C1	Training	-4.7		-3.55108	-2.67	3.85737	0.0582115	0.00925777	-1.14892	[14]
t329	Trihexyphenidyl	144-11-6	OC(CCN1CCCCC1)(C1CCCCC1)C1=CC=CC=C1	Training	-5.2		-3.81535	-3	3.85716	0.0425865	0.010144	-1.38465	[3,14]
t330	Fluconazole	86386-73-4	OC(CN1C=NC=N1)(CN1C=NC=N1)C1=C(F)C=C(F)C=C1	Training	-1.8		-1.74559	-0.36	3.85037	0.30201	0.00998621	-0.0544095	[3,4]
t331	Chloral Hydrate	302-17-0	OC(O)C(Cl)(Cl)Cl	Training	1.7		-0.881741	-0.06	3.4403	1.29352	0.0479178	2.58174	[3]
t332	Chloramphenicol	56-75-7	OC[C@@H](NC(=O)C(Cl)Cl)[C@H](O)C1=CC=C(C=C1)[N+]([O-])=O	Training	-2.11		-2.93502	-1.24	3.83323	1.31947	0.00546853	0.825024	[3]
t333	mannitol	87-78-5	OC[C@@H](O)[C@@H](O)[C@H](O)[C@H](O)CO	Training	0.06		0.014166	2.77	3.52883	3.69696	0.0779774	0.045834	[4]
t334	naloxone	465-65-6	OC1=C2O[C@H]3C(=O)CC[C@@]4(O)[C@H]5CC(C=C1)=C2[C@@]34CCN5CC=C	Training	-2.9		-2.68883	-0.86	4.01677	0.459903	0.00959672	-0.21117	[7]
t335	phenolphtalein	77-09-8	OC1=CC=C(C=C1)C1(OC(=O)C2=C1C=CC=C2)C1=CC=C(O)C=C1	Training	-2.9		-4.65089	-2.96	3.98018	1.1123	0.0089509	1.75089	[4]
t336	1,8-Dihydroxyanthraquinone	117-10-2	OC1=CC=CC2=C1C(=O)C1=C(O)C=CC=C1C2=O	Training	-5.19		-3.68842	-1.8	3.98161	1.09631	0.00594799	-1.50158	[3]
t337	allopurinol	315-30-0	OC1=NC=NC2=C1C=NN2	Training	-2.26		-1.18652	0.87	3.91597	0.860347	0.0126236	-1.07348	[3,4]
t338	2-hydroxypteridine		OC1=NC2=NC=CN=C2C=N1	Training	-1.95		-1.50445	0.94	3.8917	1.74319	0.0142696	-0.445547	[4]
t339	lorazepam	846-49-1	OC1N=C(C2=CC=CC=C2Cl)C2=CC(Cl)=CC=C2NC1=O	Training	-3.6		-4.18153	-2.67	3.92222	0.96713	0.0054701	0.581529	[4]
t340	flupenthixol	2709-56-0	OCCN1CCN(CCC=C2C3=C(SC4=C2C=C(C=C4)C(F)(F)F)C=CC=C3)CC1	Training	-4.02		-4.60452	-3.12	4.01517	0.565626	0.0070787	0.58452	[6]
t341	pteridine-7-thiol		SC1=CN=C2C=NC=NC2=N1	Training	-2.71		-1.79206	0.27	3.94074	0.945653	0.00917362	-0.917941	[4]
t342	pteridine-4-thiol		SC1=NC=NC2=NC=CN=C12	Training	-2.65		-1.49457	0.27	3.93985	0.355671	0.0139636	-1.15543	[4]
t343	pteridine-2-thiol		SC1=NC2=NC=CN=C2C=N1	Training	-2.63		-2.02351	0.27	3.93834	1.42144	0.0102683	-0.606489	[4]
t344	pteridine-7-methylthiol		SCC1=CN=C2C=NC=NC2=N1	Training	-1.55		-1.53778	0.21	3.85012	0.829399	0.00743627	-0.0122221	[4]
t345	pteridine-4-methylthiol		SCC1=NC=NC2=NC=CN=C12	Training	-2.37		-1.57457	0.21	3.86082	0.844979	0.00734453	-0.795429	[4]
t346	pteridine-2-methylthiol		SCC1=NC2=NC=CN=C2C=N1	Training	-1.75		-1.5436	0.21	3.84366	0.876063	0.00721568	-0.206401	[4]
v1	Acetazolamide		CC(NC1=NN=C(S1)[S](N)(=O)=O)=O	Validation	-2.44		-1.73702	0.85	4.05751	1.16061	0.0225255	-0.702976	[1,3,7]
v2	Acetylsalicylic Acid		C(C)(=O)OC1=CC=CC=C1C(=O)O	Validation	-1.75		-1.88876	-0.41	3.806	0.746222	0.00629755	0.138764	[4,13]
v3	Alclofenac		C=CCOc1ccc(cc1Cl)CC(=O)O	Validation	-3.13		-3.4879	-2.26	3.83722	0.718363	0.00496766	0.357897	[3,4]
v5	Aripiprazole		O=C1Nc2c(ccc(OCCCCN3CCN(c4c(Cl)c(Cl)ccc4)CC3)c2)CC1	Validation	-6.585		-5.10014	-4.32	3.85711	0.431254	0.0148886	-1.48486	[1]
v9	Barbital,Buta-		CCC(C)C1(C(=O)NC(=O)NC1=O)CC	Validation	-2.13		-2.57526	-1.21	3.74497	1.12819	0.00823617	0.445265	[4]
v10	Benzthiazide		C1=C(Cl)C(=CC2=C1NC(=N[S]2(=O)=O)CSCC3=CC=CC=C3)[S](N)(=O)=O	Validation	-4.84		-4.77672	-2.43	4.16166	1.25549	0.0240495	-0.0632801	[1,10]
v11	Bromazepam		O=C1Nc2c(C(c3ncccc3)=NC1)cc(Br)cc2	Validation	-3.48		-3.8216	-2.33	3.91025	0.874006	0.00392252	0.341597	[4]
v13	Carbamazepine		C1=CC=CC3=C1N(C2=C(C=CC=C2)C=C3)C(N)=O	Validation	-3.33		-4.05882	-2.71	3.93292	0.597713	0.00436858	0.728815	[6]
v20	Chlorpropamide		O=S(=O)(NC(=O)NCCC)c1ccc(Cl)cc1	Validation	-3.23		-3.85525	-1.79	4.06797	0.978241	0.0107103	0.625249	[1,7,9]
v23	Cimetidine		C1=NC(=C([NH]1)C)CSCCNC(NC#N)=NC	Validation	-1.655		-1.53874	0	3.74137	1.07404	0.00896842	-0.116259	[1,3,4,7,8,13]
v24	Ciprofloxacin		C2=C(N1CCNCC1)C(=CC4=C2N(C3CC3)C=C(C(O)=O)C4=O)F	Validation	-3.67		-3.1302	-0.96	4.06	0.942808	0.0115328	-0.539798	[1,4,7,13]
v26	Corticosterone		[C@@H]23[C@H]([C@H]1[C@]([C@@H](C(CO)=O)CC1)(C)C[C@@H]2O)CCC4=CC(=O)CC[C@]34C	Validation	-3.24		-3.40675	-1.85	3.95828	0.577025	0.00387456	0.166746	[3,4]
v27	Cortisone Acetate		[C@]34([C@H]([C@H]2[C@@H]([C@@]1(C(=CC(=O)CC1)CC2)C)C(C3)=O)CC[C@@]4(C(COC(C)=O)=O)O)C	Validation	-4.21		-2.96529	-1.6	3.96296	0.081995	0.00847102	-1.24471	[4]
v30	Desipramine		CNCCCN1c2ccccc2CCc3c1cccc3	Validation	-3.76		-4.23974	-3.16	3.91902	0.291475	0.00656403	0.479737	[4,7,14]
v31	Dexamethasone		C[C@@H]1C[C@H]2[C@@H]3CCC4=CC(=O)C=C[C@@]4([C@]3([C@H](C[C@@]2([C@]1(C(=O)CO)O)C)O)F)C	Validation	-3.59		-3.65516	-2.05	3.97667	0.643659	0.00422719	0.0651629	[4]
v32	Diazoxide		C1=C2C(=CC(=C1)Cl)[S](N=C(N2)C)(=O)=O	Validation	-3.41		-2.92897	-0.87	4.10259	0.458249	0.0167795	-0.481029	[1,7,9]
v33	Diclofenac		C1=C(C(=CC=C1)CC(=O)O)NC2=C(C=CC=C2Cl)Cl	Validation	-5.46		-4.50883	-3.22	3.8747	0.970642	0.0087235	-0.951167	[1,3,4,7,11,12]
v35	Difloxacin		C2=C(N1CCN(C)CC1)C(=CC4=C2N(C3=CC=C(F)C=C3)C=C(C(O)=O)C4=O)F	Validation	-3.6		-3.86619	-1.96	4.08706	0.615776	0.0109201	0.266191	[1,7]
v36	Diltiazem		[C@@H]1([C@H](C(N(CCN(C)C)C2=C(S1)C=CC=C2)=O)OC(C)=O)C3=CC=C(OC)C=C3	Validation	-3		-3.343	-2.27	3.91324	0	0.00822996	0.342995	[1,7,8]
v38	DOPA,L-		OC1=C(C=CC(=C1)C[C@H](N)C(=O)O)O	Validation	-1.82		-0.767441	2.07	3.81634	2.54477	0.0310206	-1.05256	[3]
v39	Enalapril		[C@@H]2(N(C([C@@H](N[C@@H](CCC1=CC=CC=C1)C(OCC)=O)C)=O)CCC2)C(O)=O	Validation	-1.305		-2.04181	-0.53	3.80846	0.840698	0.00543247	0.736814	[4,8]
v41	Estrone		[C@H]34[C@H]2[C@@H](C1=C(C=C(O)C=C1)CC2)CC[C@@]3(C(=O)CC4)C	Validation	-5.425		-4.10628	-2.72	3.9646	0.504336	0.00475928	-1.31872	[3,4]
v45	Fenbufen		O=C(O)CCC(=O)c1ccc(cc1)c1ccccc1	Validation	-5.245		-3.77429	-2.14	3.97823	0.724718	0.00433671	-1.47071	[4,9]
v46	Flumequine		O=C1C(C(O)=O)=CN2C(C)CCc3c2c1cc(F)c3	Validation	-3.8		-4.45749	-2.69	4.07404	0.66279	0.00978257	0.657485	[1,7]
v47	Flurbiprofen		O=C(O)C(C)c1cc(F)c(cc1)c1ccccc1	Validation	-4.255		-4.49381	-3.03	3.98406	0.661587	0.00604868	0.238812	[1,3,4,7,12]
v48	Folic Acid		[C@H](NC(C3=CC=C(NCC1=NC2=C(N=C1)NC(=NC2=O)N)C=C3)=O)(CCC(O)=O)C(O)=O	Validation	-5.265		-4.30892	-1.54	3.89466	3.2378	0.0619926	-0.956078	[6,10]
v50	Glipizide		C1=CC(=CC=C1[S](NC(NC2CCCCC2)=O)(=O)=O)CCNC(C3=NC=C(N=C3)C)=O	Validation	-5.5		-5.44971	-3.04	4.06976	2.09169	0.0366679	-0.0502909	[1,3,6,7]
v51	Griseofulvin		C[C@@H]1CC(=O)C=C([C@]12C(=O)c3c(cc(c(c3O2)Cl)OC)OC)OC	Validation	-4.83		-3.77686	-2.73	3.93309	0	0.00809583	-1.05314	[3,4,9,13]
v52	Haloperidol		O=C(c1ccc(F)cc1)CCCN1CCC(CC1)(O)c1ccc([Cl])cc1	Validation	-5.33		-4.03777	-3.16	3.86119	0.201179	0.00889607	-1.29223	[1,11,14]
v55	Indomethacin		C1=CC(=CC2=C1[N](C(=C2CC(O)=O)C)C(C3=CC=C(Cl)C=C3)=O)OC	Validation	-5.2		-4.81974	-3.24	4.049	0.61433	0.00911619	-0.380255	[4,9,10]
v56	Indoprofen		C1=CC(=CC=C1N2C(C3=C(C2)C=CC=C3)=O)C(C(O)=O)C	Validation	-4.82		-3.52552	-2.1	3.91465	0.638088	0.00326167	-1.29448	[3,4,9]
v57	Ketoconazole		[C@]4(C1=CC=C(C=C1Cl)Cl)(O[C@@H](COC3=CC=C(N2CCN(C(C)=O)CC2)C=C3)CO4)C[N]5C=CN=C5	Validation	-3.915		-4.03931	-3.24	3.87449	0	0.010525	0.124307	[4,11]
v58	Maprotiline		CNCCCC12c3c(cccc3)C(CC1)c3c2cccc3	Validation	-4.72		-5.11359	-3.8	4.05298	0.255194	0.0108399	0.393585	[1,7,14]
v59	Metolazone		CC2Nc1cc(Cl)c(cc1C(=O)N2c3ccccc3C)S(N)(=O)=O	Validation	-4.33		-4.56813	-2.71	4.08237	0.805802	0.0111308	0.238132	[4]
v61	Naproxen		C1=C2C(=CC=C1C(C(O)=O)C)C=C(OC)C=C2	Validation	-4.23		-4.15667	-2.54	4.01179	0.646552	0.00589364	-0.0733315	[1,3,4,7,9,12]
v63	Nevirapine		C4=NC1=C(NC(C3=C(N1C2CC2)N=CC=C3)=O)C(=C4)C	Validation	-3.19		-3.60071	-1.91	3.8979	1.19306	0.00495494	0.410707	[4]
v66	Norfloxacin		C1=C3C(=CC(=C1N2CCNCC2)F)C(C(=CN3CC)C(O)=O)=O	Validation	-2.76		-2.92151	-0.74	4.04538	0.968216	0.0111113	0.161511	[1,7]
v67	Nortriptyline		C1=CC=CC2=C1C(C3=C(CC2)C=CC=C3)=CCCNC	Validation	-3.94		-4.79863	-3.66	3.97175	0.2971	0.00814183	0.858628	[1,7]
v69	Ofloxacin		CC1COc2c3n1cc(c(=O)c3cc(c2N4CCN(CC4)C)F)C(=O)O	Validation	-1.27		-2.69649	-0.62	4.06202	0.626324	0.0133314	1.42649	[1,7]
v70	Oxazepam		C1=C(Cl)C=CC2=C1C(=NC(O)C(N2)=O)C3=CC=CC=C3	Validation	-3.95		-3.61664	-2	3.9122	0.99875	0.00381361	-0.333361	[4]
v72	Papaverine		C1=C(OC)C(=CC2=CC=NC(=C12)CC3=CC=C(C(=C3)OC)OC)OC	Validation	-4.21		-5.28146	-4.09	4.00698	0.361186	0.0105669	1.07146	[1,3,7,11]
v73	Perphenazine		C1=C(Cl)C=CC3=C1N(C2=C(C=CC=C2)S3)CCCN4CCN(CCO)CC4	Validation	-4.16		-3.99874	-2.56	3.96357	0.559223	0.00439212	-0.161255	[3,4,9]
v74	Phenacetin		C1=CC(=CC=C1NC(C)=O)OCC	Validation	-2.37		-2.28864	-1.11	3.78527	0.501845	0.00771579	-0.0813619	[3,4,9]
v75	Phenazopyridine		C1=C(C(=NC(=C1)N)N)N=NC2=CC=CC=C2	Validation	-4.19		-3.69687	-2.11	3.79168	1.63082	0.0136124	-0.493125	[1,4,7]
v76	Pindolol		C1=C[NH]C2=C1C(=CC=C2)OCC(CNC(C)C)O	Validation	-3.81		-2.71358	-0.58	3.98327	1.15349	0.00788832	-1.09642	[1,3,4,7,13]
v79	Primidone		C1=CC=CC=C1C2(C(NCNC2=O)=O)CC	Validation	-2.64		-2.72882	-1.14	3.86547	0.897574	0.00321239	0.0888208	[3]
v80	Probenecid		C1=CC(=CC=C1[S](N(CCC)CCC)(=O)=O)C(O)=O	Validation	-4.88		-3.69035	-1.72	4.08106	0.693174	0.0108555	-1.18965	[1,4,9,10,13]
v81	Promazine		C1=CC=CC3=C1N(C2=C(C=CC=C2)S3)CCCN(C)C	Validation	-4.3		-4.25073	-3.23	3.95551	0	0.00869845	-0.0492704	[4]
v82	Promethazine		C1=CC=CC2=C1N(C3=C(S2)C=CC=C3)CC(C)N(C)C	Validation	-4.365		-4.23553	-3.21	3.956	0	0.00865681	-0.129473	[1,4,14]
v88	Strychnine		c1ccc2c(c1)[C@]34CCN5[C@H]3C[C@@H]6[C@@H]7[C@@H]4N2C(=O)C[C@@H]7OCC=C6C5	Validation	-3.33		-2.76167	-1.2	4.02487	0	0.0136599	-0.568333	[3]
v89	Sulfasalazine		C2=C([S](=O)(=O)NC1=CC=CC=N1)C=CC(=C2)N\N=C3/C=C(C(=O)C=C3)C(O)=O	Validation	-6.21		-5.67471	-3.24	4.07276	2.19488	0.0419039	-0.535287	[1,7]
v90	Sulfathiazole		C2=CN=C(N[S](=O)(=O)C1=CC=C(C=C1)N)S2	Validation	-2.69		-2.98765	-0.72	4.07767	0.958421	0.0142098	0.297652	[1,7]
v93	Sulindac		C1=CC(=CC2=C1C(/C(=C2CC(O)=O)C)=C\C3=CC=C([S](C)=O)C=C3)F	Validation	-4.51		-4.4042	-2.85	4.01397	0.617571	0.00646029	-0.105804	[3,4,6,7,9]
v94	Tetracaine		CCCCNc1ccc(cc1)C(=O)OCCN(C)C	Validation	-3.05		-2.84585	-1.8	3.8168	0.305205	0.00761898	-0.204149	[1,7]
v95	Tetracycline		[C@@H]23C[C@@H]1[C@](O)(C4=C(C(=C1C(=O)[C@]2(O)C(=O)\C(C(=O)[C@H]3N(C)C)=C(/O)N)O)C(=CC=C4)O)C	Validation	-3		-2.48416	-0.11	3.98172	1.47957	0.0118722	-0.515837	[1,6,7]
v97	Triamcinolone		[C@]23([C@H]([C@H]1[C@]([C@](C(CO)=O)(O)[C@@H](C1)O)(C)C[C@@H]2O)CCC4=CC(=O)C=C[C@]34C)F	Validation	-3.68		-3.52304	-1.7	3.97194	0.983287	0.004784	-0.156957	[4]
v99	Warfarin		C3=C(C(C1=C(OC2=C(C1=O)C=CC=C2)O)CC(=O)C)C=CC=C3	Validation	-4.775		-3.65024	-2.13	3.99879	0.381738	0.0057562	-1.12476	[1,4,7]
v100	Xanthine		N1C(C2=C(NC1=O)N=C[NH]2)=O	Validation	-2.48		-1.64403	0.97	3.94917	1.76028	0.0177643	-0.835972	[4]
v101	Amantadine		C12(N)CC3CC(C1)CC(C2)C3	Validation	-1.9		-2.79817	-1.52	3.89387	0.254583	0.00610229	0.898171	[1,5,6,7]
v102	Amiodarone		C1=CC=CC2=C1C(=C(O2)CCCC)C(=O)C3=CC(=C(OCCN(CC)CC)C(=C3)I)I	Validation	-10.045		-8.02505	-7.11	4.16527	0	0.042065	-2.01995	[1,5,7,14]
v103	Amodiaquine		C1=CC(=CC2=NC=CC(=C12)NC3=CC=C(C(=C3)CN(CC)CC)O)Cl	Validation	-5.64		-4.6637	-2.95	3.99118	1.09483	0.00907347	-0.976298	[1,5,7]
v104	Bisoprolol		CC(C)NCC(COc1ccc(cc1)COCCOC(C)C)O	Validation	-2.09		-2.64182	-1.36	3.80098	0.709839	0.00537276	0.551822	[1,5]
v105	Bromocriptine		[C@@]56(N(C([C@@](NC([C@@H]4C=C3C1=CC=CC2=C1C(=C(Br)[NH]2)C[C@H]3N(C4)C)=O)(C(C)C)O5)=O)[C@H](C(=O)N7[C@H]6CCC7)CC(C)C)O	Validation	-5.5		-5.09323	-3.47	4.09116	0.552654	0.0122466	-0.406768	[5]
v106	Buprenorphine		O[C@]([C@@H]1([C@]2([C@H]3([C@]45([C@@]([C@H]([N@@](CC4)(CC4CC4))(Cc4c5c(O3)c(O)cc4))(C1)(CC2))))(OC)))(C(C)(C)C)(C)	Validation	-5.22		-4.92875	-3.59	4.06603	0.161766	0.0111234	-0.291252	[4,5]
v107	Chlorprothixene		C1=C(Cl)C=CC3=C1\C(C2=C(C=CC=C2)S3)=C/CCN(C)C	Validation	-6.145		-5.38165	-4.41	4.01306	0	0.0133134	-0.76335	[1,3,5,6,7,14]
v108	Clofazimine		C1=CC=CC3=C1N(C2=CC(=NC(C)C)C(=CC2=N3)NC4=CC=C(Cl)C=C4)C5=CC=C(Cl)C=C5	Validation	-9.05		-8.22023	-7.16	4.11772	0.565423	0.0460613	-0.82977	[5]
v109	Curcumin		Oc1ccc(cc1OC)/C=C/C(=O)CC(=O)/C=C/c2ccc(O)c(OC)c2	Validation	-5.36		-4.93436	-3.42	3.84006	1.67886	0.02207	-0.425638	[5]
v110	Danazol		[C@@H]23[C@H]([C@H]1[C@]([C@@](C#C)(O)CC1)(C)CC2)CCC4=CC5=C(C[C@]34C)C=NO5	Validation	-5.805		-4.97042	-3.68	3.97571	0.586074	0.00833997	-0.834581	[4,5]
v111	Didanosine		O=C1c2c(N=CN1)[n@@](cn2)([C@@H]1(O[C@H](CO)(CC1)))	Validation	-1.24		-1.24151	0.9	3.93108	0.937887	0.0130833	0.00151115	[5]
v112	Diflunisal		C2=C(C1=CC=C(C(=C1)C(O)=O)O)C(=CC(=C2)F)F	Validation	-4.955		-4.56182	-2.71	3.98429	1.32491	0.0108849	-0.393184	[1,5,10,11]
v113	Diphenhydramine		CN(C)CCOC(c1ccccc1)c2ccccc2	Validation	-3.08		-3.11505	-2.14	3.86878	0	0.00929551	0.0350498	[1,5,7]
v114	Etoxadrol		CC[C@@]1(OC[C@@H](O1)[C@@H]2CCCCN2)c3ccccc3	Validation	-1.96		-3.17128	-2.23	3.82522	0.199943	0.00856733	1.21128	[5]
v115	Ezetimibe		O[C@@H](CC[C@@H]1([C@H](N(C1=O)c1ccc(F)cc1)(c1ccc(O)cc1)))(c1ccc(F)cc1)	Validation	-4.94		-4.7678	-3.51	3.90147	0.864269	0.00906414	-0.172203	[5]
v116	Fentiazac		c1ccc(cc1)c2nc(c(s2)CC(=O)O)c3ccc(cc3)Cl	Validation	-5.84		-5.20523	-3.61	4.07748	0.619437	0.0120861	-0.634773	[5]
v117	Iopanoic Acid		C1=C(C(=C(C(=C1I)CC(C(O)=O)CC)I)N)I	Validation	-5.49		-6.16413	-4	4.24043	1.00907	0.0353181	0.674127	[5]
v118	Itraconazole		[C@]6(C1=C(C=C(Cl)C=C1)Cl)(O[C@@H](COC2=CC=C(C=C2)N5CCN(C3=CC=C(C=C3)N4C(N(C(CC)C)N=C4)=O)CC5)CO6)C[N]7C=NC=N7	Validation	-8.98		-6.93837	-6.53	3.94123	0	0.0333737	-2.04163	[5]
v119	Miconazole		C1=C(C=CC(=C1Cl)COC(C[N]2C=NC=C2)C3=C(C=C(C=C3)Cl)Cl)Cl	Validation	-5.79		-5.25469	-4.72	3.87178	0	0.0186202	-0.535315	[1,4,5,7]
v120	Mifepristone		[C@H]23C(=C1C(=CC(=O)CC1)CC2)[C@H](C[C@]4([C@H]3CC[C@]4(C#CC)O)C)C5=CC=C(C=C5)N(C)C	Validation	-5.825		-4.75263	-3.68	3.99859	0.026593	0.00991085	-1.07237	[3,5,9,14]
v121	Omeprazole		Cc1cnc(c(c1OC)C)CS(=O)c2[nH]c3ccc(cc3n2)OC	Validation	-3.56		-3.20074	-1.71	3.99368	0.204499	0.00762303	-0.35926	[4,5]
v122	Pioglitazone		CCc1ccc(nc1)CCOc2ccc(cc2)CC3C(=O)NC(=O)S3	Validation	-6.2		-4.59546	-3.5	3.83797	0.880457	0.0113055	-1.60454	[1,5]
v123	Procaine		C1=C(C(OCCN(CC)CC)=O)C=CC(=C1)N	Validation	-1.78		-2.29317	-1.02	3.80915	0.530066	0.00641632	0.51317	[1,4,5,7]
v124	Quinine		[C@@H]2(N1C[C@H](C=C)[C@H](CC1)C2)[C@@H](C3=CC=NC4=C3C=C(C=C4)OC)O	Validation	-2.81		-3.51557	-1.87	3.99603	0.556912	0.00516725	0.705566	[1,4,5,7,8]
v125	Raloxifene		C(=O)(c1c(-c2ccc(O)cc2)sc3c1ccc(O)c3)c4ccc(OCCN5CCCCC5)cc4	Validation	-6.82		-6.58873	-4.74	4.17257	1.00353	0.031016	-0.231266	[5]
v126	Rifabutin		C(=O)(OC1C(C(OC)C=COC2(C(=O)c3c4c(C(=O)C(=C5C4=NC6(N5)CCN(CC(C)C)CC6)NC(=O)C(=CC=CC(C(O)C(C(O)C1C)C)C)C)c(c(c3O2)C)O)C)C)C	Validation	-4.09		-7.05735	-5.93	4.00863	0.863564	0.0313298	2.96735	[5]
v127	Saquinavir		[C@@H]15[C@@H](CN([C@@H](C1)C(=O)NC(C)(C)C)C[C@@H](O)[C@@H](NC(=O)[C@@H](NC(=O)C2=NC3=C(C=C2)C=CC=C3)CC(=O)N)CC4=CC=CC=C4)CCCC5	Validation	-5.92		-5.99718	-4.49	3.95914	1.39083	0.0244099	0.0771797	[5]
v128	Sulfadimethoxine		C1=C(N=C(N=C1N[S](C2=CC=C(N)C=C2)(=O)=O)OC)OC	Validation	-3.74		-3.47478	-1.29	4.06986	1.03318	0.0119621	-0.265216	[5]
v129	Tamoxifen		C1=CC(=CC=C1\C(=C(C2=CC=CC=C2)\CC)C3=CC=CC=C3)OCCN(C)C	Validation	-7.55		-6.9601	-6.52	3.95229	0	0.032769	-0.589898	[4,5,9]
v130	Telmisartan		CCCc1nc2c(cc(cc2n1Cc3ccc(cc3)c4ccccc4C(=O)O)c5nc6ccccc6n5C)C	Validation	-6.73		-6.86745	-5.65	4.07917	0.563955	0.0259012	0.137451	[5]
v131	Terfenadine		C1=CC=CC=C1C(C3CCN(CCCC(C2=CC=C(C(C)(C)C)C=C2)O)CC3)(C4=CC=CC=C4)O	Validation	-7.72		-5.71967	-5.01	3.90979	0.244561	0.0181814	-2.00033	[1,4,5,6,8,10]
v132	Thiabendazole		C3=CC1=C([NH]C(=N1)C2=CSC=N2)C=C3	Validation	-3.725		-2.77806	-1.12	4.0106	0.242269	0.0100532	-0.946936	[1,5,10]
v1	Acetazolamide		CC(NC1=NN=C(S1)[S](N)(=O)=O)=O	Tight test set		-2.38	-1.73702	0.85	4.05751	1.16061	0.0225255	-0.642976	[2]
v2	Acetylsalicylic Acid		C(C)(=O)OC1=CC=CC=C1C(=O)O	Tight test set		-1.67	-1.88876	-0.41	3.806	0.746222	0.00629755	0.218764	[2]
v3	Alclofenac		C=CCOc1ccc(cc1Cl)CC(=O)O	Tight test set		-4.4	-3.4879	-2.26	3.83722	0.718363	0.00496766	-0.912103	[2]
v4	Ambroxol		O[C@@H]2CC[C@@H](NCc1cc(Br)cc(Br)c1N)CC2	Tight test set		-3.87	-3.72827	-2.18	3.89502	1.01774	0.00430325	-0.141727	[2]
v5	Aripiprazole		O=C1Nc2c(ccc(OCCCCN3CCN(c4c(Cl)c(Cl)ccc4)CC3)c2)CC1	Tight test set		-6.64	-5.10014	-4.32	3.85711	0.431254	0.0148886	-1.53986	[2]
v6	Atovaquone		O=C1c2ccccc2C(=O)C(O)=C1C1CCC(CC1)c1ccc([Cl])cc1	Tight test set		-6.07	-5.04749	-4.01	3.94092	0.38372	0.00985854	-1.02251	[2]
v7	Atrazine		CCNc1nc(nc(n1)Cl)NC(C)C	Tight test set		-3.69	-2.78409	-2.14	3.59426	0.826579	0.0283343	-0.905909	[2]
v8	Baclofen		C1=CC(=CC=C1C(CC(O)=O)CN)Cl	Tight test set		-1.78	-1.22576	0.76	3.84603	1.13623	0.00932608	-0.554237	[2]
v9	Barbital,Buta-		CCC(C)C1(C(=O)NC(=O)NC1=O)CC	Tight test set		-2.22	-2.57526	-1.21	3.74497	1.12819	0.00823617	0.355265	[2]
v10	Benzthiazide		C1=C(Cl)C(=CC2=C1NC(=N[S]2(=O)=O)CSCC3=CC=CC=C3)[S](N)(=O)=O	Tight test set		-4.84	-4.77672	-2.43	4.16166	1.25549	0.0240495	-0.0632801	[2]
v11	Bromazepam		O=C1Nc2c(C(c3ncccc3)=NC1)cc(Br)cc2	Tight test set		-3.39	-3.8216	-2.33	3.91025	0.874006	0.00392252	0.431597	[2]
v12	Candesartan cilexetil		CCOC1=NC2=CC=CC(=C2N1CC3=CC=C(C=C3)C4=CC=CC=C4C5=NNN=N5)C(=O)OC(C)OC(=O)OC6CCCCC6	Tight test set		-6.79	-7.35814	-6.41	4.03569	0.525397	0.0330483	0.568142	[2]
v13	Carbamazepine		C1=CC=CC3=C1N(C2=C(C=CC=C2)C=C3)C(N)=O	Tight test set		-3.22	-4.05882	-2.71	3.93292	0.597713	0.00436858	0.838815	[2]
v14	Carbazole		C1=CC=CC2=C1[NH]C3=CC=CC=C23	Tight test set		-5.19	-4.46639	-2.77	4.10485	0.381389	0.012057	-0.723607	[2]
v15	Carbendazim		C1=CC=CC2=C1[NH]C(=N2)NC(OC)=O	Tight test set		-4.56	-2.57316	-0.68	3.93454	0.971736	0.00480503	-1.98684	[2]
v16	Cefmenoxime		Cn1c(nnn1)SCC2=C(N3[C@@H]([C@@H](C3=O)NC(=O)/C(=N\OC)/c4csc(n4)N)SC2)C(=O)O	Tight test set		-3.27	-3.60051	-1.84	3.86122	1.50715	0.00853882	0.330512	[2]
v17	Cefprozil		C/C=C/C1=C(N2[C@@H]([C@@H](C2=O)NC(=O)[C@@H](c3ccc(cc3)O)N)SC1)C(=O)O	Tight test set		-1.68	-2.30593	0.02	3.85671	2.01568	0.0146337	0.625932	[2]
v18	Celecoxib		C2=C([N](C1=CC=C([S](N)(=O)=O)C=C1)N=C2C(F)(F)F)C3=CC=C(C=C3)C	Tight test set		-5.89	-4.77181	-3.09	4.08708	0.559809	0.0110419	-1.11819	[2]
v19	Cephradine		[C@H]13N(C(=O)[C@H]1NC([C@@H](C2=CCC=CC2)N)=O)C(=C(C)CS3)C(O)=O	Tight test set		-1.18	-1.22502	0.9	3.84015	1.39788	0.0103357	0.0450193	[2]
v20	Chlorpropamide		O=S(=O)(NC(=O)NCCC)c1ccc(Cl)cc1	Tight test set		-3.17	-3.85525	-1.79	4.06797	0.978241	0.0107103	0.685249	[2]
v21	Deoxycholic Acid		C[C@H](CCC(=O)O)[C@H]1CC[C@@H]2[C@@]1([C@H](C[C@H]3[C@H]2CC[C@H]4[C@@]3(CC[C@H](C4)O)C)O)C	Tight test set		-4.62	-5.11508	-3.77	3.95186	0.855927	0.0102595	0.495076	[2]
v22	Cilostazol		C3=C(OCCCCC1=NN=N[N]1C2CCCCC2)C=CC4=C3CCC(N4)=O	Tight test set		-4.93	-4.45615	-3.53	3.8573	0.447592	0.00954752	-0.47385	[2]
v23	Cimetidine		C1=NC(=C([NH]1)C)CSCCNC(NC#N)=NC	Tight test set		-1.52	-1.53874	0	3.74137	1.07404	0.00896842	0.0187413	[2]
v24	Ciprofloxacin		C2=C(N1CCNCC1)C(=CC4=C2N(C3CC3)C=C(C(O)=O)C4=O)F	Tight test set		-3.57	-3.1302	-0.96	4.06	0.942808	0.0115328	-0.439798	[2]
v25	Cisapride		O=C(c1c(OC)cc(N)c([Cl])c1)NC1C(OC)CN(CC1)CCCOc1ccc(F)cc1	Tight test set		-6.78	-4.06963	-2.88	3.84951	0.790704	0.00678574	-2.71037	[2]
v26	Corticosterone		[C@@H]23[C@H]([C@H]1[C@]([C@@H](C(CO)=O)CC1)(C)C[C@@H]2O)CCC4=CC(=O)CC[C@]34C	Tight test set		-3.29	-3.40675	-1.85	3.95828	0.577025	0.00387456	0.116746	[2]
v27	Cortisone Acetate		[C@]34([C@H]([C@H]2[C@@H]([C@@]1(C(=CC(=O)CC1)CC2)C)C(C3)=O)CC[C@@]4(C(COC(C)=O)=O)O)C	Tight test set		-4.22	-2.96529	-1.6	3.96296	0.081995	0.00847102	-1.25471	[2]
v28	Cyclosporine A		CCC1C(=O)N(CC(=O)N(C(C(=O)NC(C(=O)N(C(C(=O)NC(C(=O)NC(C(=O)N(C(C(=O)N(C(C(=O)N(C(C(=O)N(C(C(=O)N1)C(C(C)CC=CC)O)C)C(C)C)C)CC(C)C)C)CC(C)C)C)C)C)CC(C)C)C)C(C)C)CC(C)C)C)C	Tight test set		-5.03	-10.0873	-10.61	3.69372	0.89815	0.165192	5.05725	[2]
v29	Daidzein		c1cc(ccc1c2coc3cc(ccc3c2=O)O)O	Tight test set		-5.23	-3.82357	-1.61	4.06249	1.24189	0.012722	-1.40643	[2]
v30	Desipramine		CNCCCN1c2ccccc2CCc3c1cccc3	Tight test set		-3.83	-4.23974	-3.16	3.91902	0.291475	0.00656403	0.409737	[2]
v31	Dexamethasone		C[C@@H]1C[C@H]2[C@@H]3CCC4=CC(=O)C=C[C@@]4([C@]3([C@H](C[C@@]2([C@]1(C(=O)CO)O)C)O)F)C	Tight test set		-3.56	-3.65516	-2.05	3.97667	0.643659	0.00422719	0.0951629	[2]
v32	Diazoxide		C1=C2C(=CC(=C1)Cl)[S](N=C(N2)C)(=O)=O	Tight test set		-3.43	-2.92897	-0.87	4.10259	0.458249	0.0167795	-0.501029	[2]
v33	Diclofenac		C1=C(C(=CC=C1)CC(=O)O)NC2=C(C=CC=C2Cl)Cl	Tight test set		-5.34	-4.50883	-3.22	3.8747	0.970642	0.0087235	-0.831167	[2]
v34	Diflorasone Diacetate		C[C@H]1C[C@H]2[C@@H]3C[C@@H](C4=CC(=O)C=C[C@@]4([C@]3([C@H](C[C@@]2([C@]1(C(=O)COC(=O)C)OC(=O)C)C)O)F)C)F	Tight test set		-4.82	-3.69828	-2.43	3.97984	0.0850002	0.00739232	-1.12172	[2]
v35	Difloxacin		C2=C(N1CCN(C)CC1)C(=CC4=C2N(C3=CC=C(F)C=C3)C=C(C(O)=O)C4=O)F	Tight test set		-3.83	-3.86619	-1.96	4.08706	0.615776	0.0109201	0.0361906	[2]
v36	Diltiazem		[C@@H]1([C@H](C(N(CCN(C)C)C2=C(S1)C=CC=C2)=O)OC(C)=O)C3=CC=C(OC)C=C3	Tight test set		-3.02	-3.343	-2.27	3.91324	0	0.00822996	0.322995	[2]
v37	Diphenylamine		c1ccc(cc1)Nc2ccccc2	Tight test set		-3.53	-3.54058	-2.58	3.8213	0.381389	0.00779533	0.0105756	[2]
v38	DOPA,L-		OC1=C(C=CC(=C1)C[C@H](N)C(=O)O)O	Tight test set		-1.76	-0.767441	2.07	3.81634	2.54477	0.0310206	-0.992559	[2]
v39	Enalapril		[C@@H]2(N(C([C@@H](N[C@@H](CCC1=CC=CC=C1)C(OCC)=O)C)=O)CCC2)C(O)=O	Tight test set		-1.36	-2.04181	-0.53	3.80846	0.840698	0.00543247	0.681814	[2]
v40	Estradiol,17α-		C[C@]12CC[C@@H]3c4ccc(cc4CC[C@H]3[C@@H]1CC[C@H]2O)O	Tight test set		-5	-4.24441	-2.74	3.96287	0.756822	0.0050288	-0.755594	[2]
v41	Estrone		[C@H]34[C@H]2[C@@H](C1=C(C=C(O)C=C1)CC2)CC[C@@]3(C(=O)CC4)C	Tight test set		-5.38	-4.10628	-2.72	3.9646	0.504336	0.00475928	-1.27372	[2]
v42	Ethoxzolamide		C1=C(OCC)C=CC2=C1SC(=N2)[S](N)(=O)=O	Tight test set		-3.76	-3.7137	-1.61	4.14979	0.548959	0.0184401	-0.0462973	[2]
v43	Etoposide		[C@H]1(C5=C([C@H](C2[C@@H]1C(OC2)=O)O[C@@H]3O[C@H]4[C@H]([C@@H]([C@H]3O)O)O[C@@H](OC4)C)C=C6C(=C5)OCO6)C7=CC(=C(C(=C7)OC)O)OC	Tight test set		-3.6	-3.67066	-1.86	3.97927	0.974407	0.00507203	0.0706592	[2]
v44	Eucalyptol		CC1(C2CCC(O1)(CC2)C)C	Tight test set		-1.66	-2.83981	-2.04	3.79775	0	0.0128912	1.17981	[2]
v45	Fenbufen		O=C(O)CCC(=O)c1ccc(cc1)c1ccccc1	Tight test set		-5.18	-3.77429	-2.14	3.97823	0.724718	0.00433671	-1.40571	[2]
v46	Flumequine		O=C1C(C(O)=O)=CN2C(C)CCc3c2c1cc(F)c3	Tight test set		-3.9	-4.45749	-2.69	4.07404	0.66279	0.00978257	0.557485	[2]
v47	Flurbiprofen		O=C(O)C(C)c1cc(F)c(cc1)c1ccccc1	Tight test set		-4.34	-4.49381	-3.03	3.98406	0.661587	0.00604868	0.153812	[2]
v48	Folic Acid		[C@H](NC(C3=CC=C(NCC1=NC2=C(N=C1)NC(=NC2=O)N)C=C3)=O)(CCC(O)=O)C(O)=O	Tight test set		-5.96	-4.30892	-1.54	3.89466	3.2378	0.0619926	-1.65108	[2]
v49	Ganciclovir		C1=NC2=C([N]1COC(CO)CO)NC(=NC2=O)N	Tight test set		-1.78	-1.22357	1.72	3.925	2.2895	0.0290421	-0.556426	[2]
v50	Glipizide		C1=CC(=CC=C1[S](NC(NC2CCCCC2)=O)(=O)=O)CCNC(C3=NC=C(N=C3)C)=O	Tight test set		-5.61	-5.44971	-3.04	4.06976	2.09169	0.0366679	-0.160291	[2]
v51	Griseofulvin		C[C@@H]1CC(=O)C=C([C@]12C(=O)c3c(cc(c(c3O2)Cl)OC)OC)OC	Tight test set		-4.52	-3.77686	-2.73	3.93309	0	0.00809583	-0.74314	[2]
v52	Haloperidol		O=C(c1ccc(F)cc1)CCCN1CCC(CC1)(O)c1ccc([Cl])cc1	Tight test set		-5.71	-4.03777	-3.16	3.86119	0.201179	0.00889607	-1.67223	[2]
v53	Ibrutinib		C=CC(=O)N1CCC[C@H](C1)n2c3c(c(n2)c4ccc(cc4)Oc5ccccc5)c(ncn3)N	Tight test set		-4.85	-5.10756	-3.73	4.02347	0.51878	0.00949928	0.257556	[2]
v54	Indinavir		O[C@@H]1(Cc2ccccc2[C@@H]1(NC(=O)[C@H](Cc1ccccc1)(C[C@@H](CN1[C@@H](CN(CC1)Cc1cnccc1)(C(=O)NC(C)(C)C))(O))))	Tight test set		-4.53	-3.22581	-1.67	3.90891	0.780268	0.00291892	-1.30419	[2]
v55	Indomethacin		C1=CC(=CC2=C1[N](C(=C2CC(O)=O)C)C(C3=CC=C(Cl)C=C3)=O)OC	Tight test set		-5.48	-4.81974	-3.24	4.049	0.61433	0.00911619	-0.660255	[2]
v56	Indoprofen		C1=CC(=CC=C1N2C(C3=C(C2)C=CC=C3)=O)C(C(O)=O)C	Tight test set		-4.65	-3.52552	-2.1	3.91465	0.638088	0.00326167	-1.12448	[2]
v57	Ketoconazole		[C@]4(C1=CC=C(C=C1Cl)Cl)(O[C@@H](COC3=CC=C(N2CCN(C(C)=O)CC2)C=C3)CO4)C[N]5C=CN=C5	Tight test set		-5.47	-4.03931	-3.24	3.87449	0	0.010525	-1.43069	[2]
v58	Maprotiline		CNCCCC12c3c(cccc3)C(CC1)c3c2cccc3	Tight test set		-4.62	-5.11359	-3.8	4.05298	0.255194	0.0108399	0.493585	[2]
v59	Metolazone		CC2Nc1cc(Cl)c(cc1C(=O)N2c3ccccc3C)S(N)(=O)=O	Tight test set		-3.88	-4.56813	-2.71	4.08237	0.805802	0.0111308	0.688132	[2]
v60	Nabumetone		C(=O)(CCc1cc2c(cc(OC)cc2)cc1)C	Tight test set		-4.4	-4.22895	-3.03	4.00841	0	0.00907163	-0.171053	[2]
v61	Naproxen		C1=C2C(=CC=C1C(C(O)=O)C)C=C(OC)C=C2	Tight test set		-4.23	-4.15667	-2.54	4.01179	0.646552	0.00589364	-0.0733315	[2]
v62	Nelfinavir		Cc1c(cccc1O)C(=O)N[C@H]([C@@H](CN1[C@@H](C[C@]2([C@@](C1)(CCCC2)([H]))([H]))(C(=O)NC(C)(C)C))(O))(CSc1ccccc1)	Tight test set		-6.21	-5.14011	-4.14	3.8458	0.869817	0.0158827	-1.06989	[2]
v63	Nevirapine		C4=NC1=C(NC(C3=C(N1C2CC2)N=CC=C3)=O)C(=C4)C	Tight test set		-3.41	-3.60071	-1.91	3.8979	1.19306	0.00495494	0.190707	[2]
v64	Nifedipine		C1=CC=CC(=C1C2C(=C(NC(=C2C(OC)=O)C)C)C(OC)=O)[N+]([O-])=O	Tight test set		-4.71	-3.24429	-1.9	3.91515	0.403494	0.00419826	-1.46571	[2]
v65	Nimesulide		C1=C([N+](=O)[O-])C=CC(=C1OC2=CC=CC=C2)N[S](C)(=O)=O	Tight test set		-4.74	-3.72374	-2.25	3.97526	0.458076	0.00461963	-1.01626	[2]
v66	Norfloxacin		C1=C3C(=CC(=C1N2CCNCC2)F)C(C(=CN3CC)C(O)=O)=O	Tight test set		-2.88	-2.92151	-0.74	4.04538	0.968216	0.0111113	0.0415115	[2]
v67	Nortriptyline		C1=CC=CC2=C1C(C3=C(CC2)C=CC=C3)=CCCNC	Tight test set		-3.93	-4.79863	-3.66	3.97175	0.2971	0.00814183	0.868628	[2]
v68	Noscapine		[C@@H]3(C1=C(C=C2C(=C1OC)OCO2)CCN3C)[C@@H]5C4=C(C(=C(OC)C=C4)OC)C(O5)=O	Tight test set		-4.48	-4.17632	-3.17	3.94635	0	0.0086111	-0.303682	[2]
v69	Ofloxacin		CC1COc2c3n1cc(c(=O)c3cc(c2N4CCN(CC4)C)F)C(=O)O	Tight test set		-2.03	-2.69649	-0.62	4.06202	0.626324	0.0133314	0.666492	[2]
v70	Oxazepam		C1=C(Cl)C=CC2=C1C(=NC(O)C(N2)=O)C3=CC=CC=C3	Tight test set		-4.03	-3.61664	-2	3.9122	0.99875	0.00381361	-0.413361	[2]
v71	Oxyphenbutazone		C3=C(N1C(=O)C(CCCC)C(N1C2=CC=CC=C2)=O)C=CC(=C3)O	Tight test set		-3.94	-4.01775	-2.98	3.84	0.573343	0.00746828	0.0777549	[2]
v72	Papaverine		C1=C(OC)C(=CC2=CC=NC(=C12)CC3=CC=C(C(=C3)OC)OC)OC	Tight test set		-4.33	-5.28146	-4.09	4.00698	0.361186	0.0105669	0.951456	[2]
v73	Perphenazine		C1=C(Cl)C=CC3=C1N(C2=C(C=CC=C2)S3)CCCN4CCN(CCO)CC4	Tight test set		-4.48	-3.99874	-2.56	3.96357	0.559223	0.00439212	-0.481255	[2]
v74	Phenacetin		C1=CC(=CC=C1NC(C)=O)OCC	Tight test set		-2.3	-2.28864	-1.11	3.78527	0.501845	0.00771579	-0.0113619	[2]
v75	Phenazopyridine		C1=C(C(=NC(=C1)N)N)N=NC2=CC=CC=C2	Tight test set		-4.02	-3.69687	-2.11	3.79168	1.63082	0.0136124	-0.323125	[2]
v76	Pindolol		C1=C[NH]C2=C1C(=CC=C2)OCC(CNC(C)C)O	Tight test set		-3.75	-2.71358	-0.58	3.98327	1.15349	0.00788832	-1.03642	[2]
v77	Pravastatin		C(=O)(OC1C2C(C=CC(C2CCC(O)CC(O)CC(=O)O)C)=CC(O)C1)C(CC)C	Tight test set		-4.86	-3.91754	-2.07	3.87528	1.68487	0.0122983	-0.942456	[2]
v78	Prednisolone,Methyl-		C(=O)(C1(C2(C(C3C(C4(C(=CC(=O)C=C4)C(C3)C)C)C(O)C2)CC1)C)O)CO	Tight test set		-3.33	-3.63984	-2.03	3.97397	0.660685	0.00413154	0.309842	[2]
v79	Primidone		C1=CC=CC=C1C2(C(NCNC2=O)=O)CC	Tight test set		-2.53	-2.72882	-1.14	3.86547	0.897574	0.00321239	0.198821	[2]
v80	Probenecid		C1=CC(=CC=C1[S](N(CCC)CCC)(=O)=O)C(O)=O	Tight test set		-4.83	-3.69035	-1.72	4.08106	0.693174	0.0108555	-1.13965	[2]
v81	Promazine		C1=CC=CC3=C1N(C2=C(C=CC=C2)S3)CCCN(C)C	Tight test set		-4.45	-4.25073	-3.23	3.95551	0	0.00869845	-0.19927	[2]
v82	Promethazine		C1=CC=CC2=C1N(C3=C(S2)C=CC=C3)CC(C)N(C)C	Tight test set		-4.38	-4.23553	-3.21	3.956	0	0.00865681	-0.144473	[2]
v83	Repaglinide		[C@H](C2=C(N1CCCCC1)C=CC=C2)(NC(CC3=CC=C(C(=C3)OCC)C(O)=O)=O)CC(C)C	Tight test set		-4.77	-5.80178	-4.91	3.86232	0.831274	0.0222734	1.03178	[2]
v84	Resveratrol,trans-		c1cc(ccc1/C=C/c2cc(cc(c2)O)O)O	Tight test set		-3.75	-3.95579	-2.05	3.86549	1.84748	0.0155586	0.205791	[2]
v85	Ritonavir		[C@H](CC1=CC=CC=C1)(C[C@@H]([C@H](CC2=CC=CC=C2)NC(OCC3=CN=CS3)=O)O)NC([C@@H](NC(N(CC4=CSC(=N4)C(C)C)C)=O)C(C)C)=O	Tight test set		-5.17	-6.65234	-5.87	3.87085	0.899863	0.0347	1.48234	[2]
v86	Rofecoxib		C1=CC(=CC=C1C3=C(C2=CC=CC=C2)C(=O)OC3)[S](C)(=O)=O	Tight test set		-4.61	-3.92973	-2.37	4.09916	0	0.0143912	-0.680269	[2]
v87	Spironolactone		[C@@]45([C@@]3([C@H]([C@H]2[C@@H]([C@@]1(C(=CC(=O)CC1)C[C@H]2SC(C)=O)C)CC3)CC4)C)OC(=O)CC5	Tight test set		-4.21	-4.8142	-3.84	3.97745	0	0.0104842	0.604197	[2]
v88	Strychnine		c1ccc2c(c1)[C@]34CCN5[C@H]3C[C@@H]6[C@@H]7[C@@H]4N2C(=O)C[C@@H]7OCC=C6C5	Tight test set		-3.38	-2.76167	-1.2	4.02487	0	0.0136599	-0.618333	[2]
v89	Sulfasalazine		C2=C([S](=O)(=O)NC1=CC=CC=N1)C=CC(=C2)N\N=C3/C=C(C(=O)C=C3)C(O)=O	Tight test set		-6.41	-5.67471	-3.24	4.07276	2.19488	0.0419039	-0.735287	[2]
v90	Sulfathiazole		C2=CN=C(N[S](=O)(=O)C1=CC=C(C=C1)N)S2	Tight test set		-2.62	-2.98765	-0.72	4.07767	0.958421	0.0142098	0.367652	[2]
v91	Sulfisomidine		Cc1cc(nc(n1)C)NS(=O)(=O)c2ccc(cc2)N	Tight test set		-2.16	-3.19777	-0.99	4.07051	0.971377	0.0125208	1.03777	[2]
v92	Sulfisoxazole		O=S(=O)(c1ccc(cc1)N)Nc2c(c(no2)C)C	Tight test set		-3.13	-3.22154	-0.99	4.07136	1.01431	0.0127999	0.0915392	[2]
v93	Sulindac		C1=CC(=CC2=C1C(/C(=C2CC(O)=O)C)=C\C3=CC=C([S](C)=O)C=C3)F	Tight test set		-4.96	-4.4042	-2.85	4.01397	0.617571	0.00646029	-0.555804	[2]
v94	Tetracaine		CCCCNc1ccc(cc1)C(=O)OCCN(C)C	Tight test set		-3.11	-2.84585	-1.8	3.8168	0.305205	0.00761898	-0.264149	[2]
v95	Tetracycline		[C@@H]23C[C@@H]1[C@](O)(C4=C(C(=C1C(=O)[C@]2(O)C(=O)\C(C(=O)[C@H]3N(C)C)=C(/O)N)O)C(=CC=C4)O)C	Tight test set		-3.22	-2.48416	-0.11	3.98172	1.47957	0.0118722	-0.735837	[2]
v96	Thiacetazone		C1=C(C=CC(=C1)NC(=O)C)/C=N/NC(=S)N	Tight test set		-3.5	-2.01686	-0.01	3.81614	1.6081	0.00861095	-1.48314	[2]
v97	Triamcinolone		[C@]23([C@H]([C@H]1[C@]([C@](C(CO)=O)(O)[C@@H](C1)O)(C)C[C@@H]2O)CCC4=CC(=O)C=C[C@]34C)F	Tight test set		-3.52	-3.52304	-1.7	3.97194	0.983287	0.004784	0.0030431	[2]
v98	Triamterene		C3=C(C1=C(N=C2C(=N1)C(=NC(=N2)N)N)N)C=CC=C3	Tight test set		-4.11	-3.59602	-1.04	3.97277	2.21491	0.0244871	-0.513983	[2]
v99	Warfarin		C3=C(C(C1=C(OC2=C(C1=O)C=CC=C2)O)CC(=O)C)C=CC=C3	Tight test set		-4.78	-3.65024	-2.13	3.99879	0.381738	0.0057562	-1.12976	[2]
v100	Xanthine		N1C(C2=C(NC1=O)N=C[NH]2)=O	Tight test set		-3.6	-1.64403	0.97	3.94917	1.76028	0.0177643	-1.95597	[2]
v101	Amantadine		C12(N)CC3CC(C1)CC(C2)C3	Loose test set		-2.19	-2.79817	-1.52	3.89387	0.254583	0.00610229	0.608171	[2]
v102	Amiodarone		C1=CC=CC2=C1C(=C(O2)CCCC)C(=O)C3=CC(=C(OCCN(CC)CC)C(=C3)I)I	Loose test set		-10.4	-8.02505	-7.11	4.16527	0	0.042065	-2.37495	[2]
v103	Amodiaquine		C1=CC(=CC2=NC=CC(=C12)NC3=CC=C(C(=C3)CN(CC)CC)O)Cl	Loose test set		-5.49	-4.6637	-2.95	3.99118	1.09483	0.00907347	-0.826298	[2]
v104	Bisoprolol		CC(C)NCC(COc1ccc(cc1)COCCOC(C)C)O	Loose test set		-2.09	-2.64182	-1.36	3.80098	0.709839	0.00537276	0.551822	[2]
v105	Bromocriptine		[C@@]56(N(C([C@@](NC([C@@H]4C=C3C1=CC=CC2=C1C(=C(Br)[NH]2)C[C@H]3N(C4)C)=O)(C(C)C)O5)=O)[C@H](C(=O)N7[C@H]6CCC7)CC(C)C)O	Loose test set		-5.5	-5.09323	-3.47	4.09116	0.552654	0.0122466	-0.406768	[2]
v106	Buprenorphine		O[C@]([C@@H]1([C@]2([C@H]3([C@]45([C@@]([C@H]([N@@](CC4)(CC4CC4))(Cc4c5c(O3)c(O)cc4))(C1)(CC2))))(OC)))(C(C)(C)C)(C)	Loose test set		-6.07	-4.92875	-3.59	4.06603	0.161766	0.0111234	-1.14125	[2]
v107	Chlorprothixene		C1=C(Cl)C=CC3=C1\C(C2=C(C=CC=C2)S3)=C/CCN(C)C	Loose test set		-5.99	-5.38165	-4.41	4.01306	0	0.0133134	-0.60835	[2]
v108	Clofazimine		C1=CC=CC3=C1N(C2=CC(=NC(C)C)C(=CC2=N3)NC4=CC=C(Cl)C=C4)C5=CC=C(Cl)C=C5	Loose test set		-9.05	-8.22023	-7.16	4.11772	0.565423	0.0460613	-0.82977	[2]
v109	Curcumin		Oc1ccc(cc1OC)/C=C/C(=O)CC(=O)/C=C/c2ccc(O)c(OC)c2	Loose test set		-5.36	-4.93436	-3.42	3.84006	1.67886	0.02207	-0.425638	[2]
v110	Danazol		[C@@H]23[C@H]([C@H]1[C@]([C@@](C#C)(O)CC1)(C)CC2)CCC4=CC5=C(C[C@]34C)C=NO5	Loose test set		-6.1	-4.97042	-3.68	3.97571	0.586074	0.00833997	-1.12958	[2]
v111	Didanosine		O=C1c2c(N=CN1)[n@@](cn2)([C@@H]1(O[C@H](CO)(CC1)))	Loose test set		-1.24	-1.24151	0.9	3.93108	0.937887	0.0130833	0.00151115	[2]
v112	Diflunisal		C2=C(C1=CC=C(C(=C1)C(O)=O)O)C(=CC(=C2)F)F	Loose test set		-4.99	-4.56182	-2.71	3.98429	1.32491	0.0108849	-0.428184	[2]
v113	Diphenhydramine		CN(C)CCOC(c1ccccc1)c2ccccc2	Loose test set		-3.21	-3.11505	-2.14	3.86878	0	0.00929551	-0.0949502	[2]
v114	Etoxadrol		CC[C@@]1(OC[C@@H](O1)[C@@H]2CCCCN2)c3ccccc3	Loose test set		-1.96	-3.17128	-2.23	3.82522	0.199943	0.00856733	1.21128	[2]
v115	Ezetimibe		O[C@@H](CC[C@@H]1([C@H](N(C1=O)c1ccc(F)cc1)(c1ccc(O)cc1)))(c1ccc(F)cc1)	Loose test set		-4.94	-4.7678	-3.51	3.90147	0.864269	0.00906414	-0.172203	[2]
v116	Fentiazac		c1ccc(cc1)c2nc(c(s2)CC(=O)O)c3ccc(cc3)Cl	Loose test set		-5.84	-5.20523	-3.61	4.07748	0.619437	0.0120861	-0.634773	[2]
v117	Iopanoic Acid		C1=C(C(=C(C(=C1I)CC(C(O)=O)CC)I)N)I	Loose test set		-5.49	-6.16413	-4	4.24043	1.00907	0.0353181	0.674127	[2]
v118	Itraconazole		[C@]6(C1=C(C=C(Cl)C=C1)Cl)(O[C@@H](COC2=CC=C(C=C2)N5CCN(C3=CC=C(C=C3)N4C(N(C(CC)C)N=C4)=O)CC5)CO6)C[N]7C=NC=N7	Loose test set		-8.98	-6.93837	-6.53	3.94123	0	0.0333737	-2.04163	[2]
v119	Miconazole		C1=C(C=CC(=C1Cl)COC(C[N]2C=NC=C2)C3=C(C=C(C=C3)Cl)Cl)Cl	Loose test set		-5.82	-5.25469	-4.72	3.87178	0	0.0186202	-0.565315	[2]
v120	Mifepristone		[C@H]23C(=C1C(=CC(=O)CC1)CC2)[C@H](C[C@]4([C@H]3CC[C@]4(C#CC)O)C)C5=CC=C(C=C5)N(C)C	Loose test set		-5.22	-4.75263	-3.68	3.99859	0.026593	0.00991085	-0.467369	[2]
v121	Omeprazole		Cc1cnc(c(c1OC)C)CS(=O)c2[nH]c3ccc(cc3n2)OC	Loose test set		-3.7	-3.20074	-1.71	3.99368	0.204499	0.00762303	-0.49926	[2]
v122	Pioglitazone		CCc1ccc(nc1)CCOc2ccc(cc2)CC3C(=O)NC(=O)S3	Loose test set		-6.2	-4.59546	-3.5	3.83797	0.880457	0.0113055	-1.60454	[2]
v123	Procaine		C1=C(C(OCCN(CC)CC)=O)C=CC(=C1)N	Loose test set		-2.3	-2.29317	-1.02	3.80915	0.530066	0.00641632	-0.00683011	[2]
v124	Quinine		[C@@H]2(N1C[C@H](C=C)[C@H](CC1)C2)[C@@H](C3=CC=NC4=C3C=C(C=C4)OC)O	Loose test set		-3.06	-3.51557	-1.87	3.99603	0.556912	0.00516725	0.455566	[2]
v125	Raloxifene		C(=O)(c1c(-c2ccc(O)cc2)sc3c1ccc(O)c3)c4ccc(OCCN5CCCCC5)cc4	Loose test set		-6.82	-6.58873	-4.74	4.17257	1.00353	0.031016	-0.231266	[2]
v126	Rifabutin		C(=O)(OC1C(C(OC)C=COC2(C(=O)c3c4c(C(=O)C(=C5C4=NC6(N5)CCN(CC(C)C)CC6)NC(=O)C(=CC=CC(C(O)C(C(O)C1C)C)C)C)c(c(c3O2)C)O)C)C)C	Loose test set		-4.09	-7.05735	-5.93	4.00863	0.863564	0.0313298	2.96735	[2]
v127	Saquinavir		[C@@H]15[C@@H](CN([C@@H](C1)C(=O)NC(C)(C)C)C[C@@H](O)[C@@H](NC(=O)[C@@H](NC(=O)C2=NC3=C(C=C2)C=CC=C3)CC(=O)N)CC4=CC=CC=C4)CCCC5	Loose test set		-5.92	-5.99718	-4.49	3.95914	1.39083	0.0244099	0.0771797	[2]
v128	Sulfadimethoxine		C1=C(N=C(N=C1N[S](C2=CC=C(N)C=C2)(=O)=O)OC)OC	Loose test set		-3.74	-3.47478	-1.29	4.06986	1.03318	0.0119621	-0.265216	[2]
v129	Tamoxifen		C1=CC(=CC=C1\C(=C(C2=CC=CC=C2)\CC)C3=CC=CC=C3)OCCN(C)C	Loose test set		-7.52	-6.9601	-6.52	3.95229	0	0.032769	-0.559898	[2]
v130	Telmisartan		CCCc1nc2c(cc(cc2n1Cc3ccc(cc3)c4ccccc4C(=O)O)c5nc6ccccc6n5C)C	Loose test set		-6.73	-6.86745	-5.65	4.07917	0.563955	0.0259012	0.137451	[2]
v131	Terfenadine		C1=CC=CC=C1C(C3CCN(CCCC(C2=CC=C(C(C)(C)C)C=C2)O)CC3)(C4=CC=CC=C4)O	Loose test set		-7.74	-5.71967	-5.01	3.90979	0.244561	0.0181814	-2.02033	[2]
v132	Thiabendazole		C3=CC1=C([NH]C(=N1)C2=CSC=N2)C=C3	Loose test set		-3.97	-2.77806	-1.12	4.0106	0.242269	0.0100532	-1.19194	[2]

## Sheet: Table S4.  (M_Cons)
ID	Name	logS0_SC2019	M1_prediction	M2_prediction	M3_prediction	Consensus_prediction	Residual	Exp. data reference
v1	Acetazolamide	-2.38	-2.84345	-1.544	-1.73702	-2.04149	-0.338507	[2]
v2	Acetylsalicylic Acid	-1.67	-2.02481	-2.528	-1.88876	-2.14719	0.477193	[2]
v3	Alclofenac	-4.4	-2.65976	-3.282	-3.4879	-3.14322	-1.25678	[2]
v4	Ambroxol	-3.87	-2.90107	-4.034	-3.72827	-3.55445	-0.315553	[2]
v5	Aripiprazole	-6.64	-5.51087	-5.23	-5.10014	-5.28034	-1.35966	[2]
v6	Atovaquone	-6.07	-5.96206	-5.938	-5.04749	-5.64919	-0.420814	[2]
v7	Atrazine	-3.69	-2.35795	-2.91	-2.78409	-2.68401	-1.00599	[2]
v8	Baclofen	-1.78	-1.90851	-2.988	-1.22576	-2.04076	0.260757	[2]
v9	Barbital,Buta-	-2.22	-1.8254	-2.285	-2.57526	-2.22856	0.0085565	[2]
v10	Benzthiazide	-4.84	-4.6058	-4.236	-4.77672	-4.53951	-0.300495	[2]
v11	Bromazepam	-3.39	-3.50727	-3.499	-3.8216	-3.60929	0.21929	[2]
v12	Candesartan cilexetil	-6.79	-9.219	-8.108	-7.35814	-8.22838	1.43838	[2]
v13	Carbamazepine	-3.22	-3.51888	-4.005	-4.05882	-3.8609	0.640899	[2]
v14	Carbazole	-5.19	-4.17185	-3.441	-4.46639	-4.02641	-1.16359	[2]
v15	Carbendazim	-4.56	-2.84061	-2.951	-2.57316	-2.78826	-1.77174	[2]
v16	Cefmenoxime	-3.27	-3.55722	-2.792	-3.60051	-3.31658	0.0465786	[2]
v17	Cefprozil	-1.68	-3.09628	-3.169	-2.30593	-2.85707	1.17707	[2]
v18	Celecoxib	-5.89	-5.81726	-4.639	-4.77181	-5.07602	-0.813977	[2]
v19	Cephradine	-1.18	-2.67227	-2.528	-1.22502	-2.14176	0.961763	[2]
v20	Chlorpropamide	-3.17	-3.22871	-3.086	-3.85525	-3.38999	0.219987	[2]
v21	Deoxycholic Acid	-4.62	-3.91984	-5.454	-5.11508	-4.82964	0.209639	[2]
v22	Cilostazol	-4.93	-4.15946	-4.663	-4.45615	-4.4262	-0.503795	[2]
v23	Cimetidine	-1.52	-1.93594	-2.343	-1.53874	-1.93923	0.419227	[2]
v24	Ciprofloxacin	-3.57	-3.21428	-2.943	-3.1302	-3.09583	-0.474171	[2]
v25	Cisapride	-6.78	-3.91898	-4.641	-4.06963	-4.20987	-2.57013	[2]
v26	Corticosterone	-3.29	-2.96864	-3.863	-3.40675	-3.4128	0.122796	[2]
v27	Cortisone Acetate	-4.22	-3.1888	-4.158	-2.96529	-3.43736	-0.782637	[2]
v28	Cyclosporine A	-5.03	-6.96306	-7.769	-10.0873	-8.2731	3.2431	[2]
v29	Daidzein	-5.23	-3.55189	-3.972	-3.82357	-3.78249	-1.44751	[2]
v30	Desipramine	-3.83	-4.05129	-3.613	-4.23974	-3.96801	0.138009	[2]
v31	Dexamethasone	-3.56	-3.35457	-3.545	-3.65516	-3.51825	-0.0417542	[2]
v32	Diazoxide	-3.43	-3.22084	-2.76	-2.92897	-2.96994	-0.460062	[2]
v33	Diclofenac	-5.34	-4.54709	-4.885	-4.50883	-4.64697	-0.693025	[2]
v34	Diflorasone Diacetate	-4.82	-3.82768	-4.672	-3.69828	-4.06599	-0.754012	[2]
v35	Difloxacin	-3.83	-4.46424	-3.761	-3.86619	-4.03048	0.200478	[2]
v36	Diltiazem	-3.02	-4.04096	-4.201	-3.343	-3.86165	0.841651	[2]
v37	Diphenylamine	-3.53	-3.07706	-3.472	-3.54058	-3.36321	-0.166789	[2]
v38	DOPA,L-	-1.76	-1.98351	-2.128	-0.767441	-1.62632	-0.133682	[2]
v39	Enalapril	-1.36	-2.98021	-3.316	-2.04181	-2.77934	1.41934	[2]
v40	Estradiol,17α-	-5	-3.91946	-4.096	-4.24441	-4.08662	-0.913377	[2]
v41	Estrone	-5.38	-3.99341	-4.22	-4.10628	-4.10656	-1.27344	[2]
v42	Ethoxzolamide	-3.76	-3.59189	-2.866	-3.7137	-3.39053	-0.369469	[2]
v43	Etoposide	-3.6	-3.87418	-4.169	-3.67066	-3.90461	0.304615	[2]
v44	Eucalyptol	-1.66	-1.44748	-2.842	-2.83981	-2.37643	0.716432	[2]
v45	Fenbufen	-5.18	-3.42967	-4.151	-3.77429	-3.78499	-1.39501	[2]
v46	Flumequine	-3.9	-3.34691	-3.337	-4.45749	-3.7138	-0.186202	[2]
v47	Flurbiprofen	-4.34	-3.94948	-4.104	-4.49381	-4.18243	-0.157569	[2]
v48	Folic Acid	-5.96	-3.45129	-3.866	-4.30892	-3.87541	-2.08459	[2]
v49	Ganciclovir	-1.78	-2.75922	-1	-1.22357	-1.66093	-0.119068	[2]
v50	Glipizide	-5.61	-3.91638	-4.287	-5.44971	-4.55103	-1.05897	[2]
v51	Griseofulvin	-4.52	-3.65919	-3.926	-3.77686	-3.78735	-0.732651	[2]
v52	Haloperidol	-5.71	-4.39633	-4.791	-4.03777	-4.40837	-1.30163	[2]
v53	Ibrutinib	-4.85	-5.30384	-5.588	-5.10756	-5.33313	0.483133	[2]
v54	Indinavir	-4.53	-4.60017	-4.755	-3.22581	-4.19366	-0.33634	[2]
v55	Indomethacin	-5.48	-5.32872	-4.833	-4.81974	-4.99382	-0.486179	[2]
v56	Indoprofen	-4.65	-3.6258	-3.894	-3.52552	-3.68177	-0.968228	[2]
v57	Ketoconazole	-5.47	-4.78925	-5.078	-4.03931	-4.63552	-0.834482	[2]
v58	Maprotiline	-4.62	-4.54287	-4.135	-5.11359	-4.59715	-0.0228468	[2]
v59	Metolazone	-3.88	-4.30611	-4.201	-4.56813	-4.35841	0.478414	[2]
v60	Nabumetone	-4.4	-3.53972	-3.658	-4.22895	-3.80889	-0.59111	[2]
v61	Naproxen	-4.23	-3.61301	-3.711	-4.15667	-3.82689	-0.403107	[2]
v62	Nelfinavir	-6.21	-6.08136	-6.084	-5.14011	-5.76849	-0.441511	[2]
v63	Nevirapine	-3.41	-3.52217	-3.576	-3.60071	-3.56629	0.156291	[2]
v64	Nifedipine	-4.71	-3.56702	-3.998	-3.24429	-3.6031	-1.1069	[2]
v65	Nimesulide	-4.74	-4.11396	-4.339	-3.72374	-4.0589	-0.6811	[2]
v66	Norfloxacin	-2.88	-3.08357	-2.675	-2.92151	-2.89336	0.0133618	[2]
v67	Nortriptyline	-3.93	-4.51806	-3.808	-4.79863	-4.3749	0.444895	[2]
v68	Noscapine	-4.48	-4.46956	-4.064	-4.17632	-4.23662	-0.243375	[2]
v69	Ofloxacin	-2.03	-3.45143	-2.917	-2.69649	-3.02164	0.991641	[2]
v70	Oxazepam	-4.03	-3.71997	-3.463	-3.61664	-3.59987	-0.43013	[2]
v71	Oxyphenbutazone	-3.94	-4.16672	-4.337	-4.01775	-4.17382	0.233825	[2]
v72	Papaverine	-4.33	-4.68706	-4.465	-5.28146	-4.81117	0.481172	[2]
v73	Perphenazine	-4.48	-4.59636	-4.205	-3.99874	-4.2667	-0.213299	[2]
v74	Phenacetin	-2.3	-1.77541	-2.731	-2.28864	-2.26502	-0.0349843	[2]
v75	Phenazopyridine	-4.02	-3.19521	-4.109	-3.69687	-3.66703	-0.352971	[2]
v76	Pindolol	-3.75	-2.95727	-2.929	-2.71358	-2.86662	-0.883384	[2]
v77	Pravastatin	-4.86	-2.70804	-4.497	-3.91754	-3.70753	-1.15247	[2]
v78	Prednisolone,Methyl-	-3.33	-3.14146	-3.467	-3.63984	-3.4161	0.0861013	[2]
v79	Primidone	-2.53	-2.27515	-1.783	-2.72882	-2.26232	-0.267678	[2]
v80	Probenecid	-4.83	-3.69543	-3.464	-3.69035	-3.61659	-1.21341	[2]
v81	Promazine	-4.45	-4.2467	-4.068	-4.25073	-4.18848	-0.261522	[2]
v82	Promethazine	-4.38	-4.54067	-4.066	-4.23553	-4.28073	-0.0992689	[2]
v83	Repaglinide	-4.77	-5.81779	-6.103	-5.80178	-5.90752	1.13752	[2]
v84	Resveratrol,trans-	-3.75	-3.52938	-3.893	-3.95579	-3.79272	0.0427225	[2]
v85	Ritonavir	-5.17	-6.6422	-7.797	-6.65234	-7.03051	1.86051	[2]
v86	Rofecoxib	-4.61	-4.33952	-3.535	-3.92973	-3.93475	-0.675249	[2]
v87	Spironolactone	-4.21	-4.15317	-5.484	-4.8142	-4.81712	0.607122	[2]
v88	Strychnine	-3.38	-3.21695	-2.68	-2.76167	-2.88621	-0.493795	[2]
v89	Sulfasalazine	-6.41	-5.2566	-5.851	-5.67471	-5.5941	-0.815897	[2]
v90	Sulfathiazole	-2.62	-3.1872	-3.069	-2.98765	-3.08128	0.461284	[2]
v91	Sulfisomidine	-2.16	-3.44582	-3.241	-3.19777	-3.29486	1.13486	[2]
v92	Sulfisoxazole	-3.13	-3.50716	-3.413	-3.22154	-3.38057	0.250565	[2]
v93	Sulindac	-4.96	-4.66818	-4.97	-4.4042	-4.68079	-0.279209	[2]
v94	Tetracaine	-3.11	-2.70688	-3.272	-2.84585	-2.94158	-0.168423	[2]
v95	Tetracycline	-3.22	-3.85449	-3.195	-2.48416	-3.17788	-0.0421167	[2]
v96	Thiacetazone	-3.5	-2.0592	-2.37	-2.01686	-2.14869	-1.35131	[2]
v97	Triamcinolone	-3.52	-3.11411	-2.798	-3.52304	-3.14505	-0.374947	[2]
v98	Triamterene	-4.11	-3.47231	-3.221	-3.59602	-3.42978	-0.680223	[2]
v99	Warfarin	-4.78	-3.76377	-4.546	-3.65024	-3.98667	-0.793331	[2]
v100	Xanthine	-3.6	-1.92299	-1.027	-1.64403	-1.53134	-2.06866	[2]
v101	Amantadine	-2.19	-1.02269	-2.416	-2.79817	-2.07895	-0.111048	[2]
v102	Amiodarone	-10.4	-8.57625	-6.959	-8.02505	-7.85343	-2.54657	[2]
v103	Amodiaquine	-5.49	-5.53863	-5.561	-4.6637	-5.25444	-0.235558	[2]
v104	Bisoprolol	-2.09	-2.21158	-3.364	-2.64182	-2.73913	0.649134	[2]
v105	Bromocriptine	-5.5	-5.9507	-5.035	-5.09323	-5.35964	-0.140357	[2]
v106	Buprenorphine	-6.07	-5.06046	-5.14	-4.92875	-5.04307	-1.02693	[2]
v107	Chlorprothixene	-5.99	-5.4486	-4.818	-5.38165	-5.21608	-0.773915	[2]
v108	Clofazimine	-9.05	-8.25214	-7.421	-8.22023	-7.96446	-1.08554	[2]
v109	Curcumin	-5.36	-4.20957	-4.767	-4.93436	-4.63698	-0.723022	[2]
v110	Danazol	-6.1	-5.32724	-4.712	-4.97042	-5.00322	-1.09678	[2]
v111	Didanosine	-1.24	-2.42178	-1.726	-1.24151	-1.79643	0.556432	[2]
v112	Diflunisal	-4.99	-3.82664	-3.893	-4.56182	-4.09382	-0.89618	[2]
v113	Diphenhydramine	-3.21	-3.33026	-3.414	-3.11505	-3.28644	0.0764356	[2]
v114	Etoxadrol	-1.96	-2.679	-3.249	-3.17128	-3.0331	1.0731	[2]
v115	Ezetimibe	-4.94	-5.43598	-5.52	-4.7678	-5.24126	0.301259	[2]
v116	Fentiazac	-5.84	-5.31594	-5.233	-5.20523	-5.25139	-0.588612	[2]
v117	Iopanoic Acid	-5.49	-3.83129	-4.584	-6.16413	-4.85981	-0.630194	[2]
v118	Itraconazole	-8.98	-8.02549	-6.836	-6.93837	-7.26662	-1.71338	[2]
v119	Miconazole	-5.82	-6.22097	-6.29	-5.25469	-5.92189	0.101887	[2]
v120	Mifepristone	-5.22	-6.34054	-5.624	-4.75263	-5.57239	0.352391	[2]
v121	Omeprazole	-3.7	-4.47607	-4.103	-3.20074	-3.9266	0.226604	[2]
v122	Pioglitazone	-6.2	-4.40278	-4.177	-4.59546	-4.39175	-1.80825	[2]
v123	Procaine	-2.3	-2.14165	-2.783	-2.29317	-2.40594	0.105941	[2]
v124	Quinine	-3.06	-3.80985	-3.811	-3.51557	-3.71214	0.652139	[2]
v125	Raloxifene	-6.82	-7.79311	-6.682	-6.58873	-7.02128	0.201283	[2]
v126	Rifabutin	-4.09	-5.67724	-7.695	-7.05735	-6.80986	2.71986	[2]
v127	Saquinavir	-5.92	-5.31923	-5.757	-5.99718	-5.69114	-0.228862	[2]
v128	Sulfadimethoxine	-3.74	-3.69578	-3.038	-3.47478	-3.40285	-0.337147	[2]
v129	Tamoxifen	-7.52	-7.03664	-5.658	-6.9601	-6.55158	-0.96842	[2]
v130	Telmisartan	-6.73	-10.2333	-7.74	-6.86745	-8.28026	1.55026	[2]
v131	Terfenadine	-7.74	-7.40887	-6.559	-5.71967	-6.56251	-1.17749	[2]
v132	Thiabendazole	-3.97	-3.35071	-3.331	-2.77806	-3.15326	-0.816741	[2]
